# Supplementary material for: Immunosuppressive effect and global dysregulation of blood transcriptome in response to psychosocial stress in vervet monkeys (Chlorocebus sabaeus)
Source: Sci Rep. 2020 Feb 26;10:3459. doi: 10.1038/s41598-020-59934-z (PMC7044305; doi:10.1038/s41598-020-59934-z)
Supplement: Supplementary file 2 — Supplementary Table 1. [file 41598_2020_59934_MOESM2_ESM.xlsx]

## Sheet: Supplementary Table 3
Supplementary Table 1. Genes differentially expressed between Tp2 vs Tp1 or Tp4 vs Tp1 or Tp4 vs Tp2 (FDR 0.05) based on EdgeR.
Gene	Description	Chromsome	Strand	Rank	logFC_Tp2_vs_Tp1	logFC_Tp4_vs_Tp1	logFC_Tp4_vs_Tp2	PValue_Tp2_vs_Tp1	PValue_Tp4_vs_Tp1	PValue_Tp4_vs_Tp2	FDR_Tp2_vs_Tp1	FDR_Tp4_vs_Tp1	FDR_Tp4_vs_Tp2	LR_Tp2_vs_Tp1	LR_Tp4_vs_Tp1	LR_Tp4_vs_Tp2	logCPM_Tp2_vs_Tp1	logCPM_Tp4_vs_Tp1	logCPM_Tp4_vs_Tp2	VSC00001_Tp2_vs_Tp1	VSC00002_Tp2_vs_Tp1	VSC00003_Tp2_vs_Tp1	VSC00004_Tp2_vs_Tp1	VSC00005_Tp2_vs_Tp1	VSC00006_Tp2_vs_Tp1	VSC00007_Tp2_vs_Tp1	VSC00008_Tp2_vs_Tp1	VSC00009_Tp2_vs_Tp1	VSC00010_Tp2_vs_Tp1	VSC00011_Tp2_vs_Tp1	VSC00012_Tp2_vs_Tp1	VSC00013_Tp2_vs_Tp1	VSC00014_Tp2_vs_Tp1	VSC00015_Tp2_vs_Tp1	VSC00001_Tp4_vs_Tp1	VSC00002_Tp4_vs_Tp1	VSC00003_Tp4_vs_Tp1	VSC00004_Tp4_vs_Tp1	VSC00005_Tp4_vs_Tp1	VSC00006_Tp4_vs_Tp1	VSC00007_Tp4_vs_Tp1	VSC00008_Tp4_vs_Tp1	VSC00009_Tp4_vs_Tp1	VSC00010_Tp4_vs_Tp1	VSC00011_Tp4_vs_Tp1	VSC00012_Tp4_vs_Tp1	VSC00013_Tp4_vs_Tp1	VSC00014_Tp4_vs_Tp1	VSC00015_Tp4_vs_Tp1
ALAS2	5'-aminolevulinate synthase 2 [Source:HGNC Symbol;Acc:HGNC:397]	X	-	1	1.30099	2.61703	1.31604	0.000286937	3.44e-11	0.000365623	0.00376816	7.35e-10	0.00388692	13.1538	43.9118	12.7002	15.0105	15.0105	15.0105	2.16798	1.79472	1.34432	0.816591	2.38335	1.74477	2.3467	0.0251612	0.951766	1.42039	1.53499	1.11832	1.87967	0.730642	1.56003	2.2288	1.76109	2.87875	0.867025	2.2957	2.70291	2.29111	2.854	2.54434	2.07352	1.41455	2.7441	0.966964	2.56997	2.25232
FAM46C	family with sequence similarity 46 member C [Source:HGNC Symbol;Acc:HGNC:24712]	20	-	2	1.27831	2.51506	1.23675	0.000266815	2.9e-11	0.000598091	0.00356127	6.29e-10	0.00565767	13.2901	44.2447	11.7819	14.1585	14.1585	14.1585	1.9534	2.06042	1.44979	0.472983	2.34036	1.39435	2.82161	-0.0302336	0.369189	1.71065	2.39049	0.270563	0.980811	0.78029	1.90322	1.48141	2.01196	2.74054	0.862491	2.47802	2.01452	2.49828	3.05698	1.75673	2.14084	1.91292	1.74062	1.18214	2.60999	3.30123
NCOA4	nuclear receptor coactivator 4 [Source:HGNC Symbol;Acc:HGNC:7671]	9	+	3	0.9811	2.16989	1.18879	0.000830201	3.19e-12	8.32e-05	0.00836581	8.53e-11	0.0012311	11.1725	48.5657	15.4832	13.7127	13.7127	13.7127	1.76869	1.31884	1.01714	0.287373	2.19444	1.39006	2.65571	-0.997535	0.398308	1.11584	0.991281	0.616621	0.247434	0.735951	0.782208	1.96406	1.90034	2.40844	0.486007	2.63054	1.35104	2.20004	1.82649	1.88359	1.40298	1.05602	1.79913	0.549405	2.06414	2.08129
UBB	ubiquitin B [Source:HGNC Symbol;Acc:HGNC:12463]	16	-	4	0.797805	2.558	1.76019	0.0114372	2.14e-13	1.41e-07	0.059545	7.64e-12	7.26e-06	6.3961	53.876	27.7043	13.5887	13.5887	13.5887	1.14315	0.42717	0.623731	0.0595312	2.06164	1.2804	2.05459	-0.848971	0.360241	0.690282	1.06649	0.624478	1.52394	0.400732	1.40608	2.06224	1.89526	2.66278	0.829913	1.7592	2.01609	2.39911	2.1501	2.3984	1.16408	1.58048	2.47146	1.28916	2.87628	3.04393
BNIP3L	BCL2 interacting protein 3 like [Source:HGNC Symbol;Acc:HGNC:1085]	8	+	5	0.518327	2.19768	1.67935	0.0838909	1.01e-11	1.07e-07	0.238095	2.44e-10	5.75e-06	2.98786	46.3036	28.2473	13.411	13.411	13.411	0.63605	0.315953	0.164294	0.709382	1.45519	0.523318	2.19079	-1.28468	-0.151324	0.538849	1.42558	0.203328	0.159794	-0.14605	0.897685	1.57564	1.45588	1.74296	0.975022	2.29718	1.01649	2.78261	2.31453	2.16142	0.985347	1.48955	1.67289	0.986279	2.03392	2.3019
OAZ1	junctional sarcoplasmic reticulum protein 1 [Source:HGNC Symbol;Acc:HGNC:24963]	6	+	6	0.851686	2.32733	1.47564	0.00437537	1.3e-12	2.15e-06	0.0293565	3.82e-11	6.93e-05	8.12107	50.3241	22.4552	13.1807	13.1807	13.1807	1.36113	0.961175	0.919	-0.294684	1.55599	1.09903	1.47013	-0.176693	0.200236	0.995681	1.7694	1.03854	1.51944	0.347773	1.48095	2.02594	1.16139	2.11596	0.358042	2.10557	2.04849	2.08654	2.22156	2.1688	1.29332	1.97883	2.6579	0.778074	2.28226	2.32203
GPX1	glutathione peroxidase 1 [Source:HGNC Symbol;Acc:HGNC:4553]	22	-	7	1.2885	2.88671	1.59822	0.00040804	3.09e-12	4.48e-05	0.00495594	8.28e-11	0.000769344	12.495	48.6325	16.6564	13.1023	13.1023	13.1023	1.75015	2.10697	1.28247	-0.0205539	2.45128	1.58567	2.55206	-0.285882	0.601235	2.01121	2.85423	1.11009	2.04158	0.182223	1.29606	1.922	1.4008	2.89263	0.764663	2.55024	2.56119	2.59289	2.77797	3.07436	2.06908	2.49249	3.48638	1.06629	2.76388	2.68679
FECH	ferrochelatase [Source:HGNC Symbol;Acc:HGNC:3647]	18	+	8	1.19928	2.5535	1.35422	0.000275757	4.69e-13	7.57e-05	0.00365978	1.51e-11	0.00114958	13.2283	52.3288	15.6618	12.9782	12.9782	12.9782	1.27462	1.88791	1.32799	0.998317	2.4557	1.35259	2.0317	-0.286937	0.645095	1.3277	2.27906	0.0318693	1.29203	0.461712	0.697129	0.811584	1.97265	2.99018	1.17131	2.48216	2.00208	1.77897	3.24957	2.44413	2.19615	2.03867	1.89419	1.76512	2.4576	1.99954
FTL	BCL2 associated X, apoptosis regulator [Source:HGNC Symbol;Acc:HGNC:959]	6	+	9	0.524386	1.81915	1.29476	0.0603165	1.47e-09	8.14e-06	0.192387	2.31e-08	0.000201342	3.52866	36.5725	19.9051	12.9548	12.9548	12.9548	1.06853	0.301301	0.374417	-0.340279	1.07632	0.790792	1.77579	-0.69619	-0.2894	0.818432	1.19056	0.656222	0.815589	0.277417	0.606087	1.24081	0.797072	1.51412	0.0535338	1.51854	1.5527	2.17193	1.58695	1.64544	0.84248	1.35587	1.88546	0.284056	1.86849	1.46485
TPT1	potassium channel tetramerization domain containing 4 [Source:HGNC Symbol;Acc:HGNC:23227]	3	-	11	0.284717	1.81113	1.52641	0.282876	1.43e-10	4.36e-08	0.512669	2.7e-09	2.95e-06	1.15322	41.1254	29.9837	12.6709	12.6709	12.6709	0.436313	-0.320827	-0.213066	-0.288845	0.897823	0.238982	1.49733	-1.03686	0.827606	0.626281	1.19722	0.180275	0.162532	-0.414311	0.0533446	1.26083	0.773056	1.4665	-0.0477168	2.11858	0.918217	1.91442	1.79204	1.58125	1.02558	1.20995	1.9369	0.432076	1.58614	1.58297
MBNL3	muscleblind like splicing regulator 3 [Source:HGNC Symbol;Acc:HGNC:20564]	X	-	13	0.668587	1.63613	0.967545	0.0132559	5.8e-09	0.000464209	0.066503	7.88e-08	0.00469036	6.13463	33.9002	12.2542	12.5312	12.5312	12.5312	0.941054	0.995219	0.594964	1.0605	1.35087	0.40487	1.83224	-0.532993	-0.513331	0.678262	1.57989	0.214501	0.562722	-0.357727	0.55129	0.83343	0.945082	1.18252	0.714046	1.95926	1.36447	2.06992	1.77971	1.00325	0.651335	0.910864	0.740621	0.925055	0.68355	1.61754
ADIPOR1	NA	25	+	15	1.07787	2.40898	1.33111	0.000334158	1.28e-13	1.84e-05	0.00423696	4.91e-12	0.000382928	12.8685	54.8744	18.3462	12.0442	12.0442	12.0442	1.56187	1.50147	1.10236	0.247595	2.08166	1.03463	2.14831	-0.0559036	0.333604	1.21598	1.96733	0.464178	1.27735	0.675001	1.2719	1.72166	1.76022	2.54228	0.667509	2.32569	1.73519	2.12925	2.59478	2.28776	1.53156	1.91687	2.0642	0.815636	2.26386	2.52647
YOD1	6-phosphofructo-2-kinase/fructose-2,6-biphosphatase 2 [Source:HGNC Symbol;Acc:HGNC:8873]	25	+	16	0.94282	2.20744	1.26462	0.000883679	1.45e-13	1.54e-05	0.00878666	5.47e-12	0.000335342	11.0567	54.6374	18.6856	12.0337	12.0337	12.0337	1.45881	1.40635	1.23755	0.84768	1.58248	0.429295	2.56727	-0.915592	-0.325861	1.15228	2.07974	-0.0773728	0.198435	0.290054	1.34088	1.09212	1.87284	2.33079	1.02644	2.05704	1.14029	2.86926	2.22876	1.61716	1.42875	1.53019	1.21729	1.22768	1.8049	2.46472
CREG1	RCSD domain containing 1 [Source:HGNC Symbol;Acc:HGNC:28310]	25	+	17	1.0744	2.48057	1.40617	0.000437638	9.07e-14	9.86e-06	0.0052274	3.63e-12	0.000236433	12.3642	55.5588	19.5385	11.9898	11.9898	11.9898	1.56554	0.893392	0.95282	0.277425	2.34067	1.67744	2.46298	-0.648829	0.188432	1.2718	2.21015	0.79191	1.29363	0.298551	1.45158	1.89528	1.86711	2.17823	0.801836	2.81426	2.06978	2.48011	2.17777	2.25603	1.35687	1.88206	2.22207	1.16304	2.2531	2.65726
CD52	CD52 molecule [Source:HGNC Symbol;Acc:HGNC:1804]	20	-	18	0.676591	2.47364	1.79705	0.0142225	2.14e-16	8.81e-10	0.0699855	2.16e-14	1.12e-07	6.01031	67.4729	37.5712	11.9384	11.9384	11.9384	0.99863	-0.164081	0.057248	0.289414	0.959946	0.982723	2.06456	-0.490979	0.127044	1.03529	1.46773	0.613096	0.666185	0.398458	0.854892	1.63549	1.33476	2.29328	0.920378	1.6965	1.9696	2.73304	2.38004	2.59814	1.34546	1.87316	2.59232	0.516678	2.62933	2.32919
TRAK2	trafficking kinesin protein 2 [Source:HGNC Symbol;Acc:HGNC:13206]	10	-	19	1.01691	2.27163	1.25472	0.00050295	2.65e-13	3.23e-05	0.00574411	9.2e-12	0.000592693	12.1047	53.4524	17.2774	11.8458	11.8458	11.8458	1.19605	1.7235	0.793304	0.885371	2.10196	0.7688	2.46694	-0.230794	0.0195329	1.30652	1.6878	-0.0564094	0.919181	0.479723	0.949612	1.00216	1.93693	2.03152	0.900555	2.29047	1.20396	2.34232	2.60939	1.83686	1.7605	1.82766	1.89602	1.28913	1.86074	2.32302
RIOK3	RIO kinase 3 [Source:HGNC Symbol;Acc:HGNC:11451]	18	-	20	0.972689	2.4297	1.45701	0.00129924	8.37e-14	3.97e-06	0.0117931	3.41e-12	0.000112231	10.3436	55.7158	21.2774	11.8445	11.8445	11.8445	1.30601	1.73108	1.25287	0.321459	1.92014	0.849342	2.44524	-1.3171	0.0200227	1.47155	1.97865	0.0804657	0.795291	0.396119	0.846345	1.64141	2.07422	2.65835	0.825574	2.62355	1.45467	2.27175	2.58882	1.91013	1.86621	1.83618	1.63348	1.20099	2.13413	2.50462
PTPRC	NA	25	-	21	-0.576428	-0.513571	0.0628565	0.000924085	0.00313263	0.716091	0.00907772	0.0104401	0.832333	10.9738	8.72856	0.132268	11.5601	11.5601	11.5601	-0.65091	-0.703413	-0.455794	-0.220961	-0.792728	-0.52511	-1.40863	-0.676342	-0.622008	-0.426774	-0.605143	-0.370781	-0.891752	-0.231517	-0.596793	-0.532386	-0.212004	-1.41532	-0.19745	-0.877903	-1.09603	-1.36467	-1.39714	-1.23346	-0.625487	-0.5421	-1.31321	-0.126767	-1.24391	-1.77881
EPB41	erythrocyte membrane protein band 4.1 [Source:HGNC Symbol;Acc:HGNC:3377]	20	-	22	1.37714	2.25972	0.882579	7.27e-06	4.25e-12	0.00507841	0.000233074	1.11e-10	0.0275805	20.1207	48.0066	7.8513	11.7541	11.7541	11.7541	1.92062	1.5341	0.994776	0.397167	2.21198	1.78372	2.6947	0.451277	1.27165	1.30182	2.13745	0.8098	1.0467	0.654559	1.64784	1.22597	1.36687	2.22609	0.476361	1.54911	2.21839	2.01273	3.1211	1.84444	1.80844	1.60574	1.65404	0.708693	2.20303	2.93105
SNCA	NA	7	-	23	1.09745	2.72621	1.62875	0.000403925	1.16e-15	5.38e-07	0.00490914	8.99e-14	2.21e-05	12.514	64.145	25.1233	11.697	11.697	11.697	1.84179	1.03241	1.03838	0.648475	2.01904	1.28298	2.80379	-0.580799	0.869763	1.08711	1.99538	0.806471	1.54316	0.500925	0.9597	2.39155	1.93212	2.80452	0.979188	2.32512	2.66093	2.9422	2.71786	2.86748	1.69494	2.15548	2.32205	1.34064	2.37752	2.69291
CA1	carbonic anhydrase 1 [Source:HGNC Symbol;Acc:HGNC:1368]	8	-	25	1.04751	2.31015	1.26265	0.000537285	1.27e-12	4.67e-05	0.00605876	3.73e-11	0.000793702	11.9816	50.3722	16.5769	11.5965	11.5965	11.5965	1.23864	0.610863	0.486131	1.11207	1.85731	1.6332	2.87781	-0.160391	0.276826	0.931642	2.00016	0.93555	1.08679	0.68161	1.47003	1.64643	1.27875	2.16329	1.3443	2.26413	2.0286	3.16365	2.48035	1.86392	0.987763	1.60309	1.72292	1.15457	2.20069	2.46509
MKRN1	makorin ring finger protein 1 [Source:HGNC Symbol;Acc:HGNC:7112]	21	-	26	0.911355	2.09435	1.18299	0.00149726	1.05e-11	7.67e-05	0.0130531	2.52e-10	0.00115774	10.082	46.235	15.6385	11.5557	11.5557	11.5557	1.23861	1.36994	0.666091	0.133482	1.87647	1.08023	2.24268	0.0931147	0.292694	0.781523	1.38331	0.0522659	0.592701	0.687367	1.09513	1.47369	1.1958	1.93825	0.445776	2.03127	1.45923	1.61763	2.91134	1.4108	1.48276	1.24439	1.63923	0.206513	2.28409	2.50568
FKBP8	elongation factor for RNA polymerase II [Source:HGNC Symbol;Acc:HGNC:23114]	6	-	27	1.09671	2.48097	1.38426	0.000467477	6.45e-13	1.8e-05	0.00546553	2.01e-11	0.000376047	12.2411	51.7058	18.3935	11.5224	11.5224	11.5224	1.86649	1.66695	0.982897	-0.281559	1.69734	1.31453	2.08524	-0.0217103	0.514404	1.30572	2.1423	1.3591	1.87731	0.795655	1.60904	2.1616	1.59322	2.18089	0.272529	2.19413	2.40792	2.50972	2.06458	2.48233	1.38793	2.06144	2.84838	0.992239	2.66057	2.57413
PLBD1	phospholipase B domain containing 1 [Source:HGNC Symbol;Acc:HGNC:26215]	11	-	28	-0.611419	-0.9728	-0.361381	0.00921749	2.76e-05	0.108622	0.0506314	0.000167424	0.247749	6.78019	17.5742	2.57415	11.2857	11.2857	11.2857	-0.535953	-1.41077	0.246939	-1.26245	-0.15091	-0.358732	-1.30761	-0.354649	-0.408993	-1.682	-0.53846	-0.27904	-0.208146	-0.481518	-0.0760963	-0.475543	-1.30918	-1.47842	-1.18451	-1.23189	-1.17587	-1.24115	-1.92554	-1.52193	-1.70001	-0.597347	-1.4399	-0.874677	-1.68576	-1.32966
TXNIP	thioredoxin interacting protein [Source:HGNC Symbol;Acc:HGNC:16952]	20	+	30	-0.44384	-0.524934	-0.0810945	0.00967565	0.00214028	0.635106	0.052563	0.00753458	0.777983	6.69366	9.42516	0.2252	11.174	11.174	11.174	-0.707678	-0.638967	0.0441701	-0.300874	-0.317931	-0.325693	-1.14949	-0.217435	-0.635448	-1.13317	-0.540103	-0.363996	-0.579847	0.118744	-0.609919	-1.14273	-0.563713	-0.870257	-0.320028	-1.26149	-0.916667	-0.467388	-0.964665	-1.3015	-1.20447	-0.594324	-1.58499	-0.343849	-1.25114	-1.36768
SORL1	sortilin related receptor 1 [Source:HGNC Symbol;Acc:HGNC:11185]	1	+	31	-0.617636	-1.07046	-0.452823	0.00226756	1.18e-07	0.0226925	0.0178746	1.23e-06	0.0818526	9.31927	28.0465	5.19189	11.1443	11.1443	11.1443	-0.900797	-0.49338	0.0988863	-0.52194	-0.727231	-0.316998	-1.83087	0.883368	-0.34051	-1.36708	-0.991911	-0.84662	-0.942985	-0.50086	-0.62649	-1.41105	-1.44289	-1.28318	-1.05581	-1.60909	-1.02348	-1.46257	-0.72677	-2.41832	-1.27373	-1.06944	-2.14224	-1.11018	-1.94135	-1.61449
S100A9	S100 calcium binding protein A9 [Source:HGNC Symbol;Acc:HGNC:10499]	20	-	32	-1.45587	-1.85762	-0.401752	0.000301949	2.6e-06	0.262145	0.00392681	1.98e-05	0.445364	13.0583	22.089	1.25739	11.2908	11.2908	11.2908	-1.1015	-2.67649	0.638631	-3.43294	-0.388255	-0.405262	-1.24794	-1.25657	-0.24178	-3.01316	-1.49635	-0.652954	-0.918963	-1.09674	-0.719517	-0.346522	-2.29021	-1.88023	-2.71719	-1.0013	-2.40137	-1.83037	-1.87404	-2.03265	-3.57997	-1.32138	-1.24598	-2.15201	-2.13799	-1.53091
C5	complement component 5 [Source:HGNC Symbol;Acc:HGNC:1331]	12	+	33	0.699953	2.25152	1.55157	0.0240668	2.05e-11	1.56e-06	0.101719	4.58e-10	5.36e-05	5.08981	44.9271	23.0733	11.3316	11.3316	11.3316	1.8262	1.4361	1.34637	1.58687	2.29844	1.51474	1.90327	-1.24197	-1.0393	0.763703	0.0782444	0.918466	0.914835	-0.164298	-0.144758	2.0648	1.9028	2.42024	1.90078	2.78974	2.25811	2.5096	1.80461	1.80806	0.735287	0.83768	2.47865	1.39861	1.49894	1.49667
PPP1CB	protein phosphatase 1 catalytic subunit beta [Source:HGNC Symbol;Acc:HGNC:9282]	14	-	34	0.786889	2.00976	1.22287	0.0028774	5.78e-13	7.9e-06	0.0214809	1.82e-11	0.000197097	8.88362	51.9191	19.961	11.2548	11.2548	11.2548	1.16968	1.10805	0.936624	0.217732	1.52016	0.722996	1.93751	-0.85658	0.193241	0.869391	1.99023	0.33296	0.223499	0.0792599	0.687111	1.36133	1.40597	1.72983	0.513108	2.51797	1.32329	1.93868	2.18158	1.68956	1.23271	1.37371	1.1455	0.959009	1.59201	1.95074
RPLP0	ribosomal protein lateral stalk subunit P0 [Source:HGNC Symbol;Acc:HGNC:10371]	11	-	35	-0.0921834	0.4833	0.575483	0.599927	0.00634484	0.00113035	0.780629	0.0190224	0.00910544	0.275107	7.44966	10.6009	11.0088	11.0088	11.0088	-0.429532	-0.501082	-0.369099	-0.514921	0.160529	-0.0485047	-0.1453	-0.47115	0.178932	0.206918	-0.139974	0.139908	0.118033	-0.118755	0.0395665	0.00841515	-0.0360722	-0.350217	0.0134936	0.191835	-0.19666	-0.179536	0.00612677	0.698759	0.172853	0.212739	0.270763	0.109935	-0.262162	0.141941
DCAF12	DDB1 and CUL4 associated factor 12 [Source:HGNC Symbol;Acc:HGNC:19911]	12	+	36	1.24317	2.47817	1.235	5.69e-05	1.66e-13	0.000115671	0.00111328	6.09e-12	0.00159788	16.2041	54.3675	14.862	11.2341	11.2341	11.2341	2.02573	1.67282	1.20891	0.238818	2.08902	1.27559	2.53451	0.354249	0.556525	1.59709	2.02951	0.431124	1.12884	0.486237	2.07411	2.12267	1.4899	2.61939	0.528004	2.48398	2.02774	1.94471	2.75226	1.97459	1.9059	1.62719	2.11658	0.379943	2.37378	3.39986
LOC103217331	NA	10	+	37	0.940429	2.11514	1.17471	0.00153539	3.01e-11	0.000120419	0.0132987	6.51e-10	0.00164714	10.0357	44.1677	14.7861	11.188	11.188	11.188	1.77918	2.0107	1.47354	-0.126864	1.88832	0.464031	2.0433	-1.05591	0.611433	1.26021	1.63254	0.463742	0.100944	0.882562	1.80865	1.68818	2.07193	2.58417	0.349323	2.34009	0.635419	1.69315	1.90001	2.03931	1.6312	1.52448	1.29653	0.645424	2.38223	2.85269
FBXO7	F-box protein 7 [Source:HGNC Symbol;Acc:HGNC:13586]	19	+	38	0.872195	2.05886	1.18667	0.00046194	5.3e-15	3.84e-06	0.00544143	3.26e-13	0.000109062	12.2634	61.1443	21.3439	11.1235	11.1235	11.1235	1.65362	1.06092	0.362192	0.538698	1.95564	0.776824	2.0904	-0.0195398	-0.343618	0.59764	1.36706	0.152345	0.943472	0.541782	0.886163	1.37489	1.55405	1.58062	0.842291	2.01367	1.4489	2.29307	2.51019	1.21855	1.18396	1.65031	1.32531	1.04048	1.9199	1.65075
CPED1	cadherin like and PC-esterase domain containing 1 [Source:HGNC Symbol;Acc:HGNC:26159]	21	+	39	0.815625	2.00924	1.19362	0.00337588	9.35e-12	3.22e-05	0.0241227	2.28e-10	0.000592034	8.5923	46.4609	17.2814	11.0596	11.0596	11.0596	1.37658	1.40967	1.04304	0.225463	1.6013	0.803757	0.357945	-0.014021	-0.00968859	1.03943	1.59347	0.740579	1.18769	0.573563	0.220153	1.28446	1.39074	2.13345	0.0343879	1.51604	1.69808	1.34307	2.54441	1.86443	1.21914	1.55027	2.00724	1.31806	1.96928	1.28325
HSPA8	heat shock protein family A (Hsp70) member 8 [Source:HGNC Symbol;Acc:HGNC:5241]	1	-	40	-0.631488	-0.367809	0.263679	0.000680972	0.0462169	0.149362	0.00723528	0.0986125	0.307074	11.5405	3.97367	2.07875	10.857	10.857	10.857	-0.825417	-0.753679	-1.04725	-0.640107	-1.04109	-0.456777	-1.08762	-1.19391	-0.565998	-0.296311	-0.881474	-0.148527	-0.174528	-0.273414	-0.465495	-0.436762	-0.455115	-1.33781	-0.27278	-0.996495	-0.757772	-1.29922	-1.39039	-0.424184	-0.29523	-0.167572	-0.609055	-0.0669247	-1.02091	-1.89272
SLC25A39	solute carrier family 25 member 39 [Source:HGNC Symbol;Acc:HGNC:24279]	16	+	41	1.40892	2.68469	1.27577	1.1e-05	3.2e-14	0.000126939	0.000316357	1.51e-12	0.00171505	19.3266	57.6104	14.6867	11.1215	11.1215	11.1215	1.98112	1.64976	1.1843	0.100561	1.95619	1.62499	2.30585	0.671746	0.674859	1.48696	2.43993	1.32129	1.82297	1.32552	2.33271	1.91967	1.25014	2.71037	0.607225	2.28089	2.57568	2.04617	3.08984	2.45135	1.6983	2.03962	2.86364	0.541647	3.12374	3.36358
SMCHD1	structural maintenance of chromosomes flexible hinge domain containing 1 [Source:HGNC Symbol;Acc:HGNC:29090]	18	+	42	-0.578883	-0.605706	-0.0268227	0.000817508	0.000445059	0.87588	0.008269	0.00193244	0.930862	11.2011	12.3328	0.0243967	10.792	10.792	10.792	-1.02555	-0.594304	-0.175407	-0.529503	-0.384092	-0.779944	-1.57385	-0.505701	-0.658304	-0.841634	-0.458745	-0.364074	-0.872058	-0.188761	-0.300872	-0.782895	-0.638297	-1.42829	-0.651309	-0.844288	-1.12398	-0.989021	-1.07969	-1.39049	-1.09487	-0.6218	-1.58428	-0.217811	-1.47892	-1.32884
LCP1	carboxypeptidase B2 [Source:HGNC Symbol;Acc:HGNC:2300]	3	-	43	-0.479032	-0.492425	-0.0133931	0.00605787	0.00465805	0.937954	0.0375366	0.0146148	0.967023	7.53301	8.00764	0.00605941	10.8007	10.8007	10.8007	-0.636206	-0.481898	-0.30969	-0.363051	-0.632454	-0.599594	-1.1679	-0.810716	-0.694009	-0.526597	-0.588427	-0.301358	-0.218553	0.0315975	-0.144587	-0.581312	-0.23053	-1.31081	-0.243353	-0.907739	-0.987123	-1.09575	-1.94524	-1.15776	-0.822994	-0.375159	-1.11556	0.00959399	-0.995953	-1.50325
EEF2	death associated protein kinase 3 [Source:HGNC Symbol;Acc:HGNC:2676]	6	-	44	0.295269	0.372498	0.0772293	0.0553231	0.0159494	0.61648	0.18125	0.0412151	0.763224	3.67232	5.80845	0.250846	10.7522	10.7522	10.7522	0.138519	0.0428787	0.455004	0.530311	-0.0599086	0.149828	-0.706773	0.154662	0.230526	0.432878	-0.125942	0.747776	0.879902	0.646913	0.313854	0.171676	-0.143283	-0.0168788	0.465635	-0.433719	0.28618	-0.489453	-0.720907	0.209168	0.302175	0.0136546	0.218965	0.0976044	-0.209708	-0.645129
RPS11	ribosomal protein L13a [Source:HGNC Symbol;Acc:HGNC:10304]	6	+	45	0.0109372	0.610852	0.599914	0.953117	0.00112111	0.00137526	0.978866	0.0043322	0.0104875	0.00345668	10.616	10.2387	10.8213	10.8213	10.8213	-0.111805	-0.82204	-0.417039	-0.55229	0.0952884	0.228216	0.443272	-0.710087	0.601956	0.321828	0.206005	0.0750166	0.358153	-0.0398273	-0.20718	0.303343	-0.0656396	0.168543	-0.127791	0.160212	0.380812	0.311003	0.196199	0.684014	0.280096	0.327053	0.530062	-0.0802634	0.152048	-0.581306
CD55	NA	25	-	47	-0.021456	0.802311	0.823767	0.928724	0.00110439	0.00063564	0.967731	0.00427906	0.00590692	0.00800146	10.6438	11.6686	10.9237	10.9237	10.9237	0.144294	0.552239	0.525472	0.123857	0.191597	-0.927015	1.57838	-0.8887	-0.616287	0.266218	-0.529547	0.149531	0.301084	-0.540749	-0.79092	0.262091	0.687934	1.22777	-0.0227622	0.419833	-1.14126	1.86067	0.626178	0.604198	0.471796	-0.385465	1.03111	0.264502	0.0149208	-0.379141
IFIT1B	interferon induced protein with tetratricopeptide repeats 1B [Source:HGNC Symbol;Acc:HGNC:23442]	9	+	48	1.39454	3.02043	1.62589	0.000323263	1.18e-12	6.07e-05	0.00414081	3.49e-11	0.000972055	12.9305	50.5158	16.0807	11.0797	11.0797	11.0797	1.15701	1.20686	0.145707	1.151	2.81801	2.8101	3.50865	-1.51606	1.21847	2.11999	3.00856	-0.1805	0.913076	1.8076	2.66526	1.7177	2.67293	2.62744	2.21733	2.99608	1.86643	3.00974	2.78819	2.85255	2.15019	2.68744	1.92065	1.29663	3.87238	4.53678
UBA52	KxDL motif containing 1 [Source:HGNC Symbol;Acc:HGNC:28420]	6	+	50	0.299242	1.30358	1.00434	0.20386	1.05e-07	3.33e-05	0.418904	1.11e-06	0.000604858	1.61451	28.2814	17.2191	10.917	10.917	10.917	0.251782	-0.597654	0.354133	-0.557207	0.884318	0.0341064	1.15214	-0.862779	-0.606452	0.0117876	1.43284	0.742932	1.00509	0.194514	0.637856	0.504458	0.0741548	1.51221	-0.175984	0.988803	0.709676	1.47372	1.09574	0.837821	-0.0685983	1.31336	1.45841	0.261921	1.2054	1.07506
TFDP2	transcription factor Dp-2 [Source:HGNC Symbol;Acc:HGNC:11751]	15	+	51	0.870351	2.62161	1.75126	0.00395278	1.8e-15	3.14e-08	0.0272424	1.29e-13	2.21e-06	8.30538	63.2749	30.6168	10.9755	10.9755	10.9755	0.979418	0.544801	-0.0330033	0.810416	2.04201	1.11903	2.67518	-1.01853	0.30063	1.29363	1.89076	0.636716	0.652129	0.719103	1.51106	1.81132	1.90714	2.12725	1.28853	2.64779	1.76064	3.00247	2.3154	2.39368	1.72892	2.13571	2.59031	1.35648	2.78125	2.87685
FAXDC2	fatty acid hydroxylase domain containing 2 [Source:HGNC Symbol;Acc:HGNC:1334]	23	-	52	1.01755	2.37724	1.35969	0.000229798	8.82e-16	1.33e-06	0.0032064	7.16e-14	4.66e-05	13.5703	64.6789	23.3778	10.9334	10.9334	10.9334	1.35315	0.836177	0.737257	1.09372	2.03721	0.548089	2.12001	0.332854	0.126756	0.873467	1.74409	0.843438	1.14937	1.02806	1.32119	1.48779	1.67652	2.35189	1.24425	2.04439	2.00921	2.81337	2.30956	1.83025	1.33534	1.94038	2.06658	1.04399	2.39436	2.36782
BPGM	bisphosphoglycerate mutase [Source:HGNC Symbol;Acc:HGNC:1093]	21	+	54	0.685437	2.30866	1.62322	0.0176591	6.62e-14	7.83e-08	0.0818673	2.8e-12	4.59e-06	5.62965	56.1767	28.8485	10.8208	10.8208	10.8208	0.773118	-0.127502	0.430727	1.08474	1.91927	1.40711	2.19424	-1.2728	-0.398217	0.868578	0.898809	0.690055	0.220325	0.436561	0.535407	1.82983	1.72125	2.26732	1.52452	2.16732	1.23764	2.74006	2.51411	1.66767	1.40132	1.28163	1.82525	0.752055	2.45443	2.19915
MXI1	MAX interactor 1, dimerization protein [Source:HGNC Symbol;Acc:HGNC:7534]	9	+	55	1.18706	2.26025	1.07319	8.34e-05	2.52e-12	0.000573534	0.00149372	6.93e-11	0.00550596	15.4797	49.0276	11.86	10.7844	10.7844	10.7844	1.96313	1.50253	1.28893	0.224655	2.18446	1.34445	2.72377	-0.160719	0.490676	1.17916	2.29464	0.767989	1.21717	0.0374	1.06509	1.56711	1.39062	2.30946	0.472509	2.33589	1.6804	2.40429	2.80901	1.84442	1.76542	1.71075	1.9083	0.729128	1.69378	2.22873
SESN3	sestrin 3 [Source:HGNC Symbol;Acc:HGNC:23060]	1	-	56	0.926003	2.03699	1.11098	0.000737454	1.61e-12	8.84e-05	0.00768731	4.62e-11	0.00129283	11.3924	49.9126	15.3685	10.7341	10.7341	10.7341	1.04856	1.6127	1.04567	-0.233121	1.56085	1.07885	2.144	-0.871744	-0.201565	1.3896	2.26362	0.225837	0.489281	0.298253	0.945055	0.967705	1.48398	1.80466	0.0789675	2.23428	1.25234	2.2224	2.18804	1.30186	1.37969	1.60213	1.56491	0.851466	1.6636	2.48311
STRADB	STE20-related kinase adaptor beta [Source:HGNC Symbol;Acc:HGNC:13205]	10	+	58	1.10388	2.49145	1.38757	0.000315812	7.36e-14	1.34e-05	0.00407599	3.05e-12	0.000301598	12.9742	55.9699	18.9554	10.7342	10.7342	10.7342	1.31535	1.46002	1.13686	0.766554	2.02313	1.39525	2.68103	-0.12845	-0.102758	1.26041	1.76477	0.764279	1.33495	0.622665	1.02761	1.59678	1.61367	2.55249	0.971927	2.44033	1.91984	2.46586	2.73579	2.00786	1.48818	1.84548	2.39851	1.11372	2.48741	2.65287
FOXO3	forkhead box O3 [Source:HGNC Symbol;Acc:HGNC:3821]	13	-	59	1.35679	2.3353	0.978511	6.38e-06	2.75e-13	0.00142832	0.000212593	9.48e-12	0.0107615	20.3699	53.3826	10.1689	10.713	10.713	10.713	2.09492	1.66031	1.27525	-0.0122619	2.10047	1.62226	2.48528	0.801316	1.4485	1.53056	2.2788	0.542701	0.900528	0.478856	1.58416	1.45196	1.50652	2.58376	0.253273	2.34765	2.32916	1.73071	3.07621	1.89658	1.80494	1.39446	1.78975	0.709372	2.04422	3.13931
SELL	selectin E [Source:HGNC Symbol;Acc:HGNC:10718]	25	+	60	-0.798734	-0.730781	0.0679526	9.16e-05	0.00030618	0.732104	0.00160004	0.00139127	0.842434	15.3017	13.0322	0.117188	10.4446	10.4446	10.4446	-1.3677	-1.40601	-0.678775	-1.3586	-0.283241	-0.565021	-1.54014	-0.628335	-0.478271	-1.04616	-0.911986	-0.453977	-0.372345	-0.566565	-0.370637	-0.606098	-0.998	-1.63902	-1.03344	-1.03516	-1.31574	-1.02941	-1.503	-1.09973	-1.03884	-0.470817	-1.09099	-0.440939	-1.42535	-1.63166
GLUL	NA	25	+	64	0.0940253	0.621248	0.527223	0.677623	0.00647491	0.0183998	0.832404	0.0193473	0.0705801	0.172814	7.41314	5.55768	10.5171	10.5171	10.5171	0.195906	-0.309976	0.720081	-0.601887	0.811186	0.445751	0.464592	-0.303692	-0.465465	-0.325457	-0.0950117	0.385397	0.204816	0.0803229	0.375613	0.424975	0.275246	0.816088	-0.507186	0.177205	0.342241	0.588151	0.309172	0.18766	-0.510881	-0.0067293	0.512028	-0.289945	0.359368	0.693583
USP15	ubiquitin specific peptidase 15 [Source:HGNC Symbol;Acc:HGNC:12613]	11	+	66	-0.113502	0.930317	1.04382	0.578687	8.15e-06	5.33e-07	0.76441	5.62e-05	2.2e-05	0.308363	19.9012	25.1394	10.5214	10.5214	10.5214	-0.484666	-0.507909	-0.173648	-0.133814	0.46526	0.00713723	0.528027	-1.16226	-0.444506	-0.0869629	0.519283	-0.214113	-0.508179	-0.138435	0.0707781	0.332765	0.52518	0.539097	-0.111731	1.13263	-0.146533	0.999017	0.504451	0.570109	0.0381093	0.494292	0.45254	0.399595	0.550383	0.881179
SAMD9L	sterile alpha motif domain containing 9 like [Source:HGNC Symbol;Acc:HGNC:1349]	21	+	67	-0.847254	-0.790183	0.0570713	0.000122812	0.000297979	0.790222	0.00198579	0.00135796	0.880827	14.749	13.0831	0.0707677	10.3855	10.3855	10.3855	-1.28456	-0.878818	-0.477113	-1.28401	-0.216598	-0.753187	-1.82632	-0.936785	-0.99965	-1.42988	-0.565179	-0.696939	-1.28762	-0.0510762	-0.00688351	-0.563849	-0.80501	-1.77441	-1.34399	-0.824599	-1.43294	-1.03372	-1.0902	-1.73272	-1.79353	-0.495104	-1.67367	-0.222467	-1.25753	-1.16754
FEM1B	integrin subunit alpha 11 [Source:HGNC Symbol;Acc:HGNC:6136]	26	-	68	0.614585	1.45633	0.841741	0.00931851	2.49e-09	0.00052116	0.0511264	3.72e-08	0.00512766	6.76074	35.5452	12.0384	10.5782	10.5782	10.5782	0.823642	0.112688	0.700941	0.668887	1.39178	0.463914	1.87779	-0.553134	-0.093161	0.624943	1.23736	0.369054	-0.224914	-0.142347	0.879792	0.360562	0.667561	0.925034	0.487674	1.58655	0.0249167	2.39531	1.69964	1.60881	0.355108	1.06041	1.00108	0.622459	0.345072	1.56678
HIPK1	homeodomain interacting protein kinase 1 [Source:HGNC Symbol;Acc:HGNC:19006]	20	-	69	1.01404	1.9226	0.908555	0.000191143	1.37e-11	0.00109467	0.00277009	3.17e-10	0.00891372	13.9162	45.7139	10.6602	10.6003	10.6003	10.6003	1.22062	1.94045	1.40825	-0.0272706	1.56196	0.922843	2.02762	0.635688	0.640931	1.12943	2.05053	-0.0590895	0.12184	0.031876	1.15353	0.376993	1.41097	2.4384	0.0472575	1.95992	1.60072	1.63498	2.54658	1.25192	1.46396	1.2966	1.025	0.274765	1.45518	2.75677
GPCPD1	glycerophosphocholine phosphodiesterase 1 [Source:HGNC Symbol;Acc:HGNC:26957]	2	+	70	0.47811	2.24326	1.76515	0.0440573	8.24e-19	2.24e-12	0.154807	2.24e-16	9.99e-10	4.05436	78.4421	49.2635	10.5609	10.5609	10.5609	0.230478	0.920816	0.280742	0.456719	1.48443	0.0366177	1.69738	-0.908038	-0.750673	0.598066	1.30934	-0.190539	0.0741973	0.206721	0.565195	1.16529	2.12787	2.18069	0.973323	2.44908	0.848507	2.29611	1.93758	1.57671	1.16106	1.63203	2.14324	0.916218	2.13549	2.22102
FLNA	filamin A [Source:HGNC Symbol;Acc:HGNC:3754]	X	-	71	0.62422	0.0218085	-0.602412	0.00175607	0.911765	0.00234507	0.0147345	0.942369	0.0156558	9.78849	0.0122793	9.2577	10.2129	10.2129	10.2129	0.472089	1.76848	0.928263	1.22434	-0.393554	0.51858	-0.751277	1.56313	1.40238	0.0706423	-0.237804	0.81062	0.801597	0.27128	0.193162	-0.535176	-0.116367	-0.174186	0.358647	-1.14235	1.01784	-0.970845	-0.73388	-0.814833	0.147292	-0.395503	-0.697763	-0.0537801	-0.779257	-0.740776
GABARAPL2	NA	5	+	72	0.64411	1.89013	1.24602	0.019127	1.2e-10	1.36e-05	0.0866605	2.3e-09	0.000306166	5.48987	41.4604	18.9176	10.5024	10.5024	10.5024	1.18875	0.257992	0.233735	0.101535	1.83024	0.833637	2.17623	-1.24252	-0.0105375	0.783806	1.54497	0.371174	0.65472	-0.125586	0.800324	1.45672	0.920945	1.68312	0.312577	2.04749	1.04857	2.14097	1.91007	1.55229	1.10773	1.46035	1.45045	0.52833	1.59637	1.80016
LOC103214542	NA	3	-	73	0.393993	2.02845	1.63446	0.12209	4.06e-14	7.21e-10	0.304704	1.86e-12	9.33e-08	2.39031	57.1384	37.9622	10.4766	10.4766	10.4766	0.336911	0.43339	0.381999	0.644848	1.08542	-0.035648	1.63866	-1.71245	-0.241556	0.542812	1.77316	0.407554	-0.274015	-0.377691	0.82794	1.56019	1.6283	1.62648	0.874856	2.26753	1.14483	2.35147	1.5004	1.70033	1.16481	1.44478	1.60457	1.18141	1.46112	2.00164
LOC103235075	potassium voltage-gated channel subfamily C member 3 [Source:HGNC Symbol;Acc:HGNC:6235]	6	-	74	-0.875472	-0.992595	-0.117123	0.000585285	9.21e-05	0.630441	0.00643096	0.000484685	0.774191	11.8222	15.2924	0.231463	10.2331	10.2331	10.2331	-0.244111	-0.253355	0.957457	-0.270367	-4.64706	0.794421	-0.782332	2.05616	-0.371927	-4.13285	-4.48681	-3.6431	0.929808	0.920391	0.674229	0.693162	-0.701489	-0.61042	-0.242229	-5.1598	0.448534	0.378028	0.575408	-1.2723	-4.0715	-4.06097	-4.41519	0.230485	-0.905088	-0.505318
RMND5A	required for meiotic nuclear division 5 homolog A [Source:HGNC Symbol;Acc:HGNC:25850]	14	-	75	1.22576	2.11031	0.884551	1.25e-05	1.02e-12	0.00223101	0.000346453	3.06e-11	0.0151095	19.0786	50.8032	9.34905	10.4337	10.4337	10.4337	2.0875	2.08153	1.3536	0.0376465	1.84749	1.62166	2.3451	-0.213457	1.04671	1.33199	1.82559	0.321334	0.85466	0.0241002	0.886644	1.35052	1.63472	2.26888	0.145641	1.97953	1.64723	1.63026	2.50776	1.88235	1.67349	1.35134	1.3348	0.566839	1.68371	2.35
R3HDM4	NA	6	-	76	1.12793	2.127	0.999061	2.26e-05	9.99e-14	0.000236645	0.000544593	3.92e-12	0.00278407	17.9596	55.3683	13.5152	10.3657	10.3657	10.3657	1.38929	2.00543	1.35856	0.394458	1.59533	1.11049	1.69836	0.648356	0.583717	0.855942	1.55503	0.673662	1.36983	1.09759	1.54685	1.57909	1.4005	2.4252	0.384178	1.81238	2.24563	1.78872	2.19315	1.80547	0.803336	1.44661	1.6043	0.455831	2.44505	2.20454
OGT	O-linked N-acetylglucosamine (GlcNAc) transferase [Source:HGNC Symbol;Acc:HGNC:8127]	X	+	77	-0.661485	-0.715912	-0.0544268	3.3e-05	6.8e-06	0.730311	0.00073321	4.77e-05	0.841342	17.239	20.2481	0.118826	10.1353	10.1353	10.1353	-0.659149	-0.830099	-0.352626	-0.310698	-0.824703	-0.586284	-1.34185	-0.263367	-0.88525	-0.434628	-0.825477	-0.786073	-1.12889	-0.477206	-0.777033	-1.12929	-0.586319	-1.30036	-0.454468	-1.23728	-1.36721	-1.61356	-1.19779	-1.58064	-0.552169	-0.780677	-1.47438	-0.523591	-1.57688	-1.55951
KAT2B	lysine acetyltransferase 2B [Source:HGNC Symbol;Acc:HGNC:8638]	15	+	78	0.790722	1.85337	1.06265	0.00176804	3.91e-12	4.92e-05	0.0148018	1.03e-10	0.000825827	9.77601	48.17	16.4791	10.363	10.363	10.363	0.654867	1.59705	0.996692	0.847566	0.404204	0.762459	1.40911	-0.395638	-0.158379	0.663085	2.07717	0.118522	0.968852	0.157538	1.39282	0.650257	1.20783	1.92212	0.796807	1.09914	1.48294	1.60578	1.88935	1.58418	0.806315	1.66898	1.44601	0.887654	1.07811	2.29735
GYPA	FRAS1 related extracellular matrix 3 [Source:HGNC Symbol;Acc:HGNC:25172]	7	-	79	0.670349	2.20053	1.53019	0.0164532	1.62e-13	1.46e-07	0.0777002	5.97e-12	7.43e-06	5.75378	54.4235	27.6387	10.4217	10.4217	10.4217	0.267154	0.0771904	0.206404	0.841407	1.93372	1.04613	2.60937	-0.939016	0.0975553	0.83298	1.67614	0.860021	0.156197	-0.533661	0.649856	0.930754	1.39646	1.79952	0.772668	2.92212	1.51797	3.02142	2.07397	2.08753	1.09517	1.57524	1.89814	0.689198	1.57252	2.38783
ISCA1	iron-sulfur cluster assembly 1 [Source:HGNC Symbol;Acc:HGNC:28660]	12	-	80	0.983625	2.32453	1.3409	0.000544606	4.96e-14	7.31e-06	0.00609731	2.21e-12	0.0001847	11.9564	56.7472	20.1111	10.4104	10.4104	10.4104	1.53296	0.610417	0.732364	0.120156	2.08513	1.39493	2.42322	-0.271107	0.597231	1.30601	1.27118	0.454517	0.751603	0.45883	1.37909	1.75265	1.08131	2.34148	0.417131	2.40554	1.29451	2.32569	2.78188	2.25714	1.63506	1.5085	2.08758	0.421721	2.40783	2.63334
LYST	NA	25	-	84	-0.805978	-1.09547	-0.289491	7.45e-06	1.1e-09	0.100952	0.000236547	1.77e-08	0.235291	20.0734	37.1429	2.69044	10.0874	10.0874	10.0874	-0.626492	-0.813123	-0.199147	-0.543727	-0.990504	-0.759117	-1.84218	-0.64018	-0.912863	-0.772462	-0.924231	-0.869096	-1.39086	-0.597993	-0.570591	-1.00727	-0.75155	-1.62499	-0.825535	-1.54212	-1.75581	-1.98334	-1.87293	-2.0665	-1.07478	-1.19739	-2.10659	-0.771092	-1.86934	-1.80992
SLC4A1	solute carrier family 4 member 1 (Diego blood group) [Source:HGNC Symbol;Acc:HGNC:11027]	16	+	85	1.96196	2.98343	1.02147	1.84e-07	2.91e-13	0.00761838	1.4e-05	9.97e-12	0.0372633	27.1912	53.2657	7.12106	10.4317	10.4317	10.4317	1.83225	2.2102	1.83554	0.546363	2.85482	3.41935	3.61345	1.07877	2.35815	2.09033	3.24709	1.52443	1.83501	1.59924	3.24411	1.52108	1.86434	3.12807	1.17456	2.56394	2.85587	2.76372	3.45981	3.02334	2.42576	2.74242	3.08185	0.807688	3.84359	4.86742
DNAI2	dynein axonemal intermediate chain 2 [Source:HGNC Symbol;Acc:HGNC:18744]	16	-	86	0.871407	2.51425	1.64284	0.00318106	6.24e-15	8.69e-08	0.0231494	3.71e-13	4.96e-06	8.7006	60.8229	28.6448	10.2781	10.2781	10.2781	1.46626	0.916694	0.336619	-0.140724	2.24731	0.842051	2.34063	-0.251055	-0.135929	0.922596	2.12175	0.821294	1.71974	0.93753	0.956015	2.13225	2.12671	2.1945	0.775672	2.38426	1.93981	2.90536	2.31138	2.18874	1.2671	2.32951	2.71341	1.61215	2.64211	1.94088
LOC103241396	NA	15	-	87	0.275679	1.29671	1.02103	0.231896	6.79e-08	1.69e-05	0.452759	7.48e-07	0.000358567	1.42919	29.1251	18.5099	10.2157	10.2157	10.2157	0.787168	-0.0938589	-0.592143	-0.0871435	0.62075	0.485412	1.53107	-1.14917	-0.13854	0.496744	0.518823	0.618993	0.825687	-0.00374019	-0.142876	1.02318	0.630348	0.631342	0.285333	0.718592	1.16198	1.92198	0.888967	1.28413	0.429159	0.466856	1.25039	0.0650182	1.06757	0.276599
VCAN	NA	4	+	88	-0.133732	-0.75447	-0.620738	0.497725	0.000140287	0.00142553	0.705559	0.000703049	0.0107519	0.459784	14.4983	10.1725	10.0439	10.0439	10.0439	0.288301	-0.322034	0.416824	-0.142483	-0.550599	-0.0267011	-1.15944	0.307536	-0.000527963	-0.344557	0.0371516	0.181163	-0.583446	-0.659008	0.667123	-0.377687	-0.99659	-1.3463	-0.608805	-0.901385	-0.600993	-1.56028	-2.77939	-1.67813	-0.655847	-0.656113	-1.35813	-0.705426	-1.86679	-0.873208
LRRK2	leucine rich repeat kinase 2 [Source:HGNC Symbol;Acc:HGNC:18618]	11	+	89	-1.04204	-1.39118	-0.349142	1.01e-06	4.8e-11	0.0912284	5.07e-05	9.92e-10	0.219587	23.9155	43.2588	2.85256	10.0326	10.0326	10.0326	-1.40074	-1.32359	-0.208373	-1.22855	-0.522462	-0.946002	-2.38527	-0.364441	-1.37219	-1.57945	-1.11636	-0.94892	-1.54112	-0.509452	-0.485362	-1.2282	-1.66232	-2.13324	-1.45082	-1.36228	-1.84866	-1.44937	-1.53182	-2.62623	-2.09848	-1.38967	-2.51457	-0.97192	-2.17302	-1.7149
VPS13B	vacuolar protein sorting 13 homolog B [Source:HGNC Symbol;Acc:HGNC:2183]	8	+	90	-0.491685	-0.474567	0.0171183	0.00168569	0.00235847	0.91241	0.0142991	0.00819348	0.952484	9.86373	9.24727	0.0120999	10.007	10.007	10.007	-0.593286	-0.702299	-0.178259	-0.156774	-0.332655	-0.228512	-1.2845	-0.169272	-0.835059	-0.198283	-0.90308	-0.523569	-0.953468	-0.265685	-0.667325	-1.03515	-0.580268	-0.809587	-0.299106	-0.607294	-0.692483	-1.23527	-0.490918	-1.48768	-0.495186	-1.02448	-1.32301	-0.374933	-1.36465	-1.4999
F13A1	coagulation factor XIII A chain [Source:HGNC Symbol;Acc:HGNC:3531]	17	+	91	0.649455	0.0395007	-0.609954	0.000625053	0.835851	0.00131925	0.00678335	0.890608	0.010181	11.6998	0.0429334	10.3154	9.95102	9.95102	9.95102	0.866635	0.787766	0.649052	1.72525	1.06167	-0.378162	-1.19788	-0.581875	-0.175475	0.0830397	1.59411	1.30714	1.44606	1.33449	0.922206	0.208806	0.209398	0.0418031	0.246967	0.084269	-0.599808	-0.7291	-1.65598	-1.44853	-0.651456	-0.0440521	-0.336344	0.463977	-0.270002	-1.34878
2017-03-08	NA	9	-	92	1.45853	2.55025	1.09172	9.12e-07	9.77e-16	0.000317734	4.67e-05	7.83e-14	0.00349323	24.1049	64.4756	12.9628	10.2483	10.2483	10.2483	2.02397	1.88452	1.0995	0.236605	2.21381	2.00942	2.78974	0.984549	1.06558	1.51323	2.24537	0.613748	1.29444	0.528856	1.84988	1.69269	1.71679	2.35829	0.664849	2.23931	2.46918	2.27528	3.0877	1.83664	2.06156	1.83641	2.20273	0.782434	2.55001	3.38511
RNF10	ring finger protein 10 [Source:HGNC Symbol;Acc:HGNC:10055]	11	+	93	1.50578	2.55859	1.05281	2.54e-07	6.18e-16	0.000446254	1.79e-05	5.27e-14	0.00454568	26.5679	65.378	12.3278	10.2475	10.2475	10.2475	2.0639	1.79205	1.12059	1.03772	2.33313	1.67642	2.60196	1.55329	1.36943	1.21352	2.01606	0.307684	1.56492	0.946715	1.64114	1.65216	1.43538	2.33392	0.900626	2.07691	2.64003	2.19834	2.98097	2.2792	1.24268	1.75478	2.13503	0.850296	2.56317	3.59821
MNDA	myeloid cell nuclear differentiation antigen [Source:HGNC Symbol;Acc:HGNC:7183]	20	-	100	-0.869599	-0.903691	-0.0340924	9.74e-05	4.22e-05	0.874098	0.00168262	0.000243637	0.930199	15.1856	16.7675	0.0251081	9.86507	9.86507	9.86507	-1.0374	-1.47467	-0.27958	-1.38213	-0.521508	-0.409692	-1.74925	-1.23558	-0.859452	-1.52406	-0.800437	-0.115233	-0.593523	-0.665133	-0.242652	-0.37465	-1.49228	-1.80266	-1.41855	-0.929723	-1.14483	-0.863148	-1.48659	-1.92357	-1.72533	-0.834272	-1.19097	-0.553235	-1.43428	-1.41631
LNPEP	endoplasmic reticulum aminopeptidase 2 [Source:HGNC Symbol;Acc:HGNC:29499]	4	+	101	-0.438806	-0.557571	-0.118765	0.00183562	7.67e-05	0.397952	0.0152114	0.000411887	0.582046	9.70705	15.6385	0.714506	9.79533	9.79533	9.79533	-0.576177	-0.519554	-0.081103	-0.16922	-0.834031	-0.346089	-1.27	-0.26153	-0.577173	-0.240343	-0.408193	-0.398827	-0.723772	-0.275521	-0.516243	-0.860004	-0.486637	-1.01278	-0.362672	-1.1421	-0.736052	-1.31527	-1.4006	-1.5205	-0.555855	-0.489204	-1.53621	-0.209408	-1.39082	-1.69228
AKAP13	NA	29	+	102	-0.128559	-0.555767	-0.427208	0.404119	0.00032361	0.00558208	0.630538	0.00145906	0.029663	0.696036	12.9285	7.6805	9.76629	9.76629	9.76629	-0.181112	0.368169	0.258865	0.272545	-0.701037	-0.14576	-1.21499	0.87531	0.350365	-0.336457	-0.834027	-0.209462	-0.579838	-0.0882202	-0.339066	-0.906968	-0.662979	-0.896912	-0.176948	-1.63977	-0.369029	-1.46835	-0.952144	-1.33429	-0.192175	-0.839389	-1.52053	-0.793413	-1.42928	-1.45404
PPBP	NA	7	-	103	1.28146	1.2579	-0.0235638	1.02e-06	2.33e-06	0.926613	5.13e-05	1.8e-05	0.960773	23.8891	22.304	0.00848361	9.85921	9.85921	9.85921	1.80279	0.673505	-0.0825996	1.37093	1.65241	0.754942	1.40755	-0.170437	2.49334	0.0811968	2.70202	2.03268	2.52631	1.7792	0.809692	1.90248	0.403534	0.409534	0.0642331	1.57547	0.826564	1.69504	0.341553	1.45534	-0.767697	1.08991	1.33968	1.36408	1.52973	-0.50381
RBM38	RNA binding motif protein 38 [Source:HGNC Symbol;Acc:HGNC:15818]	2	-	104	1.20157	2.6459	1.44433	8.5e-06	2.62e-19	2.42e-07	0.000259915	1.02e-16	1.11e-05	19.8228	80.7045	26.6612	10.0575	10.0575	10.0575	1.20825	1.48846	0.884678	-0.190565	1.49639	1.2642	1.7557	1.0936	0.643691	1.32479	1.79469	1.0496	1.64507	1.40531	2.21169	1.95894	1.75707	2.49629	0.764763	1.96972	2.24868	2.2685	2.45907	2.8492	1.28405	1.81663	2.94939	0.78241	3.28493	3.30535
PSME4	proteasome activator subunit 4 [Source:HGNC Symbol;Acc:HGNC:20635]	14	+	105	0.98047	1.69849	0.718023	2.64e-05	1.53e-12	0.00253241	0.000615587	4.41e-11	0.016484	17.6615	50.0147	9.11703	9.97531	9.97531	9.97531	1.66149	1.38679	0.626867	0.133556	1.57551	1.62535	2.10921	-0.321832	0.607134	0.893327	1.49111	0.267139	0.252772	0.467908	0.659609	1.05011	1.24078	1.5187	0.141898	1.51494	1.07089	1.55777	1.09076	1.33936	0.848383	1.41214	1.08078	0.413863	1.63742	2.20083
MYCBP2	F-box and leucine rich repeat protein 3 [Source:HGNC Symbol;Acc:HGNC:13599]	3	-	106	-0.232759	-0.528755	-0.295996	0.104567	0.000243707	0.0392797	0.275453	0.00113801	0.121258	2.63446	13.46	4.24873	9.69517	9.69517	9.69517	-0.194666	-0.0257433	-0.0961763	0.27092	-0.784847	-0.357432	-1.12053	0.0675888	0.0023017	0.134675	-0.431865	-0.364647	-0.66719	-0.0982572	-0.394031	-1.13162	-0.353902	-0.953751	-0.0580524	-1.39919	-0.905013	-1.55511	-1.22449	-1.31189	-0.013462	-0.570436	-1.54591	-0.235232	-1.37459	-1.73183
PPM1A	protein phosphatase, Mg2+/Mn2+ dependent 1A [Source:HGNC Symbol;Acc:HGNC:9275]	24	+	107	0.382576	1.49525	1.11267	0.0879803	1.29e-10	1.59e-06	0.245374	2.45e-09	5.44e-05	2.91095	41.3284	23.031	9.93661	9.93661	9.93661	0.4656	0.414082	0.477148	0.118876	1.17534	0.0262691	1.28093	-1.06644	-0.220321	0.580009	1.26138	-0.259277	-0.0116648	-0.0378225	0.429891	0.746946	0.814627	1.25275	0.275866	1.79254	0.430409	1.36862	1.5096	1.20327	0.86132	0.964007	0.651919	0.616313	1.22068	1.47625
PIP4K2A	phosphatidylinositol-5-phosphate 4-kinase type 2 alpha [Source:HGNC Symbol;Acc:HGNC:8997]	9	-	109	0.862544	1.96443	1.10188	7.71e-05	1.06e-17	7.14e-07	0.00141334	1.8e-15	2.75e-05	15.6281	73.401	24.5783	9.92967	9.92967	9.92967	1.33484	1.23909	0.770771	0.291629	1.2547	0.82799	1.35864	0.461114	0.643936	0.8055	0.905012	0.468949	0.786698	0.483819	1.08952	1.67397	1.47581	1.90737	0.485626	1.95455	1.85792	1.49147	1.59453	1.60722	1.03135	1.01748	1.54378	0.444936	1.78078	2.34581
KIAA1109	NA	7	+	110	-0.667797	-0.858305	-0.190508	7.57e-05	3.65e-07	0.254306	0.00139302	3.41e-06	0.436952	15.6633	25.8724	1.29949	9.67431	9.67431	9.67431	-0.869023	-0.995551	-0.518611	-0.19173	-0.513863	-0.294018	-1.67339	-0.730659	-0.878714	-0.396593	-0.519227	-0.669571	-1.19541	-0.358524	-0.792002	-1.40106	-0.696181	-1.30307	-0.394068	-1.16736	-1.37196	-1.62698	-1.54122	-2.02129	-0.62833	-0.787502	-1.78447	-0.436157	-1.62679	-2.27691
RPS6	NA	12	+	111	-0.0332023	0.720359	0.753561	0.864814	0.000267448	0.000129162	0.936907	0.00123655	0.00173509	0.0289848	13.2856	14.654	9.71883	9.71883	9.71883	-0.374216	-0.856989	-0.797115	-1.04548	0.312657	0.309811	0.0985667	-1.00404	1.54683	0.716554	0.125128	0.209586	0.420215	-0.301977	-0.262478	0.585495	-0.124512	-0.0745387	-0.284642	0.257521	0.0752991	-0.150617	-0.0511617	1.14192	0.760263	0.600477	1.00227	0.389379	0.48087	-0.242034
CSDE1	cold shock domain containing E1 [Source:HGNC Symbol;Acc:HGNC:29905]	20	+	113	0.771567	1.05428	0.282714	0.000124709	2.38e-07	0.168373	0.00201058	2.33e-06	0.332298	14.7201	26.6935	1.89737	9.79725	9.79725	9.79725	1.01827	0.683171	0.431288	0.727737	1.40318	0.896219	1.38088	-0.266021	0.567655	0.635914	0.859632	0.506426	0.794749	0.281883	0.171603	0.485461	0.324902	0.78783	0.430283	0.455595	0.660896	0.453874	1.28705	0.657464	0.895575	0.31941	0.612631	0.285186	0.442017	0.441946
FAM65B	NA	17	+	117	-0.318237	-0.499008	-0.180771	0.0253488	0.000445932	0.202562	0.105274	0.00193578	0.375881	4.9999	12.3292	1.62381	9.62113	9.62113	9.62113	-0.623639	-0.282119	-0.175517	0.0473051	-0.591288	-0.474817	-1.16191	0.579129	0.0313598	-0.154296	-0.848485	-0.402304	-0.70677	-0.168562	-0.511122	-0.854119	-0.50535	-1.14827	-0.258056	-1.10663	-0.726596	-1.20732	-1.23799	-1.24693	-0.405831	-0.705619	-1.42514	-0.562202	-1.21259	-1.15752
TLN1	talin 1 [Source:HGNC Symbol;Acc:HGNC:11845]	12	+	118	0.603308	-0.256053	-0.859362	0.00487438	0.229125	5.77e-05	0.032006	0.349105	0.000935467	7.92547	1.44628	16.1778	9.56413	9.56413	9.56413	0.467801	1.6502	0.975149	1.21841	0.0671249	0.47502	-0.732749	1.72521	1.54647	-0.275726	0.0619191	0.377573	0.571703	0.141014	0.202514	-1.01611	-0.41937	-0.339049	-0.10124	-1.3007	0.562842	-1.04389	-0.425552	-1.27003	0.032147	-0.711306	-1.25818	-0.718569	-1.1396	-0.694371
SH3BGRL	SH3 domain binding glutamate rich protein like [Source:HGNC Symbol;Acc:HGNC:10823]	X	+	119	0.230647	1.12581	0.895167	0.248618	3.41e-08	1.08e-05	0.472072	3.99e-07	0.000253637	1.33105	30.4612	19.3633	9.78663	9.78663	9.78663	0.381508	-0.35859	-0.0101875	1.01967	1.05338	0.182253	1.14374	-0.970563	-0.485448	-0.300516	0.602269	0.618151	-0.121909	-0.606857	0.43934	0.944539	0.360961	0.532017	0.768781	1.94216	0.574498	1.60214	0.844115	0.644221	-0.191072	0.144795	0.613322	0.574886	0.0245477	0.660473
GNAS	NA	2	-	121	0.91837	1.91979	1.00142	0.000158121	7.9e-14	5.67e-05	0.0024049	3.23e-12	0.000921773	14.273	55.8303	16.2107	9.78732	9.78732	9.78732	1.12015	1.24669	0.838106	0.802392	0.747317	0.700755	1.21166	0.188898	0.91288	0.764056	1.73179	0.976686	1.40019	0.0903758	0.746923	1.32609	1.26883	1.86998	0.402401	1.37626	1.81469	1.16737	1.68043	1.7722	0.701758	1.47388	2.06392	0.553689	1.30133	2.07082
PABPC1	NA	8	-	122	0.68255	0.886627	0.204077	0.00432494	0.000337231	0.407008	0.0290597	0.00151512	0.590532	8.14209	12.8514	0.687524	9.75987	9.75987	9.75987	0.888506	0.579183	0.425523	0.493373	0.458887	0.847006	1.19275	0.493727	0.884945	1.16671	1.04172	0.446024	-0.0145067	0.156558	0.22856	0.0344143	-0.351014	0.208176	-0.434819	0.666382	0.10158	0.353695	1.39948	0.823789	0.458546	0.131147	0.565161	-0.472911	0.306534	2.01439
EIF2AK1	aminoacyl tRNA synthetase complex interacting multifunctional protein 2 [Source:HGNC Symbol;Acc:HGNC:20609]	28	-	124	1.10869	2.61036	1.50167	0.000208636	1.07e-15	1.23e-06	0.00298668	8.45e-14	4.34e-05	13.7517	64.3015	23.5302	9.86887	9.86887	9.86887	1.61471	1.51066	1.06667	0.237317	1.87752	1.67465	2.39759	-0.450569	0.521545	1.29205	1.77716	0.551157	1.39131	0.456009	1.53992	2.11301	1.84647	2.60206	0.835221	2.42157	1.97199	2.49383	2.55119	2.22051	1.77004	2.05875	2.17184	1.07858	2.75065	3.17345
DCUN1D1	defective in cullin neddylation 1 domain containing 1 [Source:HGNC Symbol;Acc:HGNC:18184]	15	+	125	0.711742	2.08895	1.3772	0.00623024	3.99e-14	3.95e-07	0.0383068	1.83e-12	1.7e-05	7.48247	57.1753	25.717	9.83712	9.83712	9.83712	1.11346	0.49409	0.644777	0.700901	1.81024	0.28424	1.9471	-0.838264	-0.00823187	0.809528	1.51275	0.486618	0.451197	-0.176157	0.814562	1.64713	1.27417	1.91327	0.754052	2.6212	0.807262	2.26569	2.17002	1.81533	1.02869	1.02692	1.68179	1.08875	1.61376	2.23539
SNX3	sorting nexin 3 [Source:HGNC Symbol;Acc:HGNC:11174]	13	+	126	0.592871	2.0589	1.46603	0.0224267	1.75e-13	7.97e-08	0.0968158	6.37e-12	4.61e-06	5.21237	54.2705	28.8133	9.82319	9.82319	9.82319	1.08916	0.0756344	0.164548	0.00993568	1.24659	0.805811	1.91638	-0.815555	-0.116173	1.04879	1.1466	0.632015	0.575066	0.144705	0.516652	1.4541	1.00124	1.7651	0.177062	1.92625	1.42449	2.15017	2.03523	1.89923	1.44994	1.00966	2.0331	0.504136	2.08317	1.9667
RPL19	ribosomal protein L19 [Source:HGNC Symbol;Acc:HGNC:10312]	16	-	128	-0.0122377	0.411526	0.423764	0.943308	0.0169818	0.0137815	0.974111	0.043464	0.0574407	0.00505695	5.69825	6.06592	9.55002	9.55002	9.55002	-0.248949	-0.83423	-0.671437	-0.677914	-0.0510275	0.348362	-0.208864	-0.736027	0.977495	0.355904	-0.237789	0.623359	0.898217	-0.00804602	-0.263223	0.411457	-0.14517	-0.438111	0.0272631	-0.419581	0.26934	-0.597023	-0.56695	0.719302	0.513464	0.286749	0.621635	0.16494	-0.0577968	-0.940946
DDX3X	DEAD-box helicase 3, X-linked [Source:HGNC Symbol;Acc:HGNC:2745]	X	+	136	0.00661845	0.48086	0.474242	0.968727	0.00452519	0.00537602	0.986347	0.0142552	0.0288129	0.001537	8.06005	7.7484	9.58999	9.58999	9.58999	-0.0355739	-0.283685	-0.145431	-0.243624	0.523853	0.216588	0.299888	-0.626327	-0.130373	-0.185566	0.0960282	-0.295956	-0.301563	0.00197048	0.233848	-0.0182603	0.302712	0.0735003	-0.148772	0.124161	-0.167087	0.114835	0.317153	-0.293771	-0.0297877	-0.0334635	-0.537139	0.241524	0.171433	0.414159
PHIP	pleckstrin homology domain interacting protein [Source:HGNC Symbol;Acc:HGNC:15673]	13	-	137	-0.622045	-0.518606	0.103439	0.000135575	0.00145884	0.523464	0.00213985	0.00543781	0.690781	14.5626	10.1299	0.407064	9.4816	9.4816	9.4816	-0.512647	-1.11025	-0.401003	-0.189315	-0.819292	-0.531694	-1.38097	-1.09416	-0.766742	-0.276017	-0.524278	-0.381182	-0.957108	-0.315973	-0.651266	-0.494899	-0.399466	-1.34657	-0.203775	-0.880655	-1.26859	-1.45027	-1.34252	-1.15139	-0.468123	-0.692675	-1.32047	-0.0314203	-1.30882	-1.72782
SON	NA	2	-	138	-0.233561	-0.563008	-0.329446	0.100823	8.31e-05	0.0207351	0.268531	0.000442083	0.0768792	2.69248	15.4875	5.34892	9.44095	9.44095	9.44095	-0.218937	0.0670677	0.0184348	0.288891	-0.843375	-0.343722	-1.21032	0.568552	-0.0618633	-0.021595	-0.675959	-0.385491	-0.68036	-0.149697	-0.393619	-1.08634	-0.391938	-1.1432	-0.0785715	-1.33971	-0.76724	-1.49419	-1.21026	-1.58029	-0.229784	-0.710492	-1.44513	-0.347798	-1.42421	-1.578
ZCCHC6	zinc finger CCHC-type containing 6 [Source:HGNC Symbol;Acc:HGNC:25817]	12	-	140	-0.737506	-0.685489	0.052017	6.67e-05	0.000191871	0.774113	0.00126682	0.000923314	0.870494	15.901	13.9091	0.0823683	9.51131	9.51131	9.51131	-1.10619	-0.72452	-0.288303	-1.03397	-0.338301	-0.735758	-1.46831	-0.0868887	-0.641846	-1.42558	-0.607499	-0.793442	-1.3657	-0.249263	-0.268074	-0.871169	-1.04102	-1.45425	-1.23703	-0.810097	-1.21528	-0.864731	-0.76891	-1.54703	-1.62312	-0.605257	-1.54526	-0.650589	-1.12179	-0.588648
PICALM	phosphatidylinositol binding clathrin assembly protein [Source:HGNC Symbol;Acc:HGNC:15514]	1	-	141	-0.642618	-0.246706	0.395912	0.000756951	0.19615	0.0342617	0.00783827	0.310624	0.109981	11.3439	1.67081	4.4816	9.54918	9.54918	9.54918	-0.74344	-0.809441	-0.474143	-0.839502	-0.498298	-0.491062	-0.723716	-0.469995	-0.630721	-0.804015	-0.424649	-0.556061	-0.927114	-0.71843	-0.252202	-0.408945	-0.515869	-0.959888	-0.798823	-0.425456	-0.622347	-0.499984	-0.565825	-0.577271	-0.967728	-0.466162	-0.582492	-0.563196	-0.659319	-0.705626
SETX	senataxin [Source:HGNC Symbol;Acc:HGNC:445]	12	+	142	-0.244855	-0.331786	-0.0869312	0.0764478	0.0165184	0.529689	0.223737	0.0424518	0.695704	3.13885	5.74683	0.394988	9.42995	9.42995	9.42995	-0.360341	-0.356283	-0.130627	0.169016	-0.374958	-0.393461	-0.952691	-0.344346	-0.200784	-0.0257169	-0.355925	-0.247503	-0.507994	0.00650473	-0.258724	-0.832052	-0.211267	-0.977069	0.110329	-0.959868	-0.888769	-1.12115	-1.07622	-0.961795	-0.158738	-0.377054	-1.09019	-0.0149428	-1.23555	-1.60638
GALNT1	polypeptide N-acetylgalactosaminyltransferase 1 [Source:HGNC Symbol;Acc:HGNC:4123]	18	-	143	0.626576	1.571	0.944419	0.00605511	7.29e-11	6.76e-05	0.0375366	1.45e-09	0.00105302	7.53383	42.4387	15.8767	9.61283	9.61283	9.61283	0.696	0.90338	0.699507	0.495553	1.88301	1.0558	1.98481	-0.455754	-0.192242	1.09384	-0.693655	0.954556	0.776254	0.6456	-1.12868	1.15119	1.57955	1.2822	0.70684	2.51436	1.12642	2.13835	2.24666	1.06405	1.10908	-1.31003	1.78961	1.28397	1.75659	-2.39703
TALDO1	transaldolase 1 [Source:HGNC Symbol;Acc:HGNC:11559]	1	+	144	0.188354	0.871666	0.683312	0.387183	0.000105698	0.00200988	0.614701	0.000548313	0.0139725	0.747771	15.0321	9.54049	9.60071	9.60071	9.60071	0.433949	-0.274884	0.497251	-0.222684	0.677207	0.557352	0.483473	-0.367246	-0.22164	-0.10613	0.00745416	0.381646	0.591491	0.0888867	0.139778	0.541759	0.0695177	1.08722	-0.219099	0.253606	0.515397	0.569038	1.18979	0.35896	0.134919	0.134387	0.558968	-0.240515	0.770971	0.451121
LOC103231194	NA	29	-	145	-0.180732	-0.404655	-0.223923	0.226661	0.00683803	0.132876	0.447146	0.0202528	0.283936	1.46169	7.31503	2.25858	9.44468	9.44468	9.44468	-0.186431	-0.147475	0.0783273	0.169142	-0.42166	-0.253875	-0.904883	-0.126009	-0.0448228	-0.289029	-0.433309	-0.195401	-0.379991	-0.0356619	-0.0792946	-0.872789	-0.225174	-0.912587	-0.22832	-1.07714	-0.728723	-0.9917	-1.2071	-1.4561	-0.364746	-0.436352	-1.3913	-0.0923068	-1.08166	-1.2553
SLC25A38	solute carrier family 25 member 38 [Source:HGNC Symbol;Acc:HGNC:26054]	15	-	147	0.789033	2.14506	1.35603	0.000953696	2.22e-17	3.59e-08	0.00931493	3.13e-15	2.51e-06	10.9154	71.9403	30.3573	9.68778	9.68778	9.68778	1.04107	0.0903956	0.24121	0.422196	1.90829	0.9304	1.89396	-0.108389	-0.193971	0.706433	1.47835	0.438183	1.01724	0.628852	1.29427	1.58061	1.40393	1.70918	1.223	1.76363	1.29839	2.46842	1.83332	1.54454	0.844363	1.7269	2.13688	1.25865	2.12682	2.19721
PSAP	prosaposin [Source:HGNC Symbol;Acc:HGNC:9498]	9	+	149	0.411753	0.258431	-0.153321	0.00782532	0.0958133	0.32109	0.0450839	0.177724	0.508091	7.07302	2.77389	0.984503	9.44494	9.44494	9.44494	0.771336	0.451146	0.952646	0.235168	-0.023019	0.367323	-0.0387667	0.58242	0.499518	0.0434227	0.0198021	0.338641	0.497201	0.245986	0.743927	0.294762	-0.279495	-0.0230195	-0.0349956	-0.867121	0.260237	-0.466886	-0.40552	-0.605365	0.444214	0.0340054	-0.419124	-0.118989	-0.173408	-0.125031
EPB42	transglutaminase 5 [Source:HGNC Symbol;Acc:HGNC:11781]	26	+	150	1.51198	2.7676	1.25562	8.49e-06	7.22e-14	0.000334527	0.000259915	3.01e-12	0.00363452	19.8253	56.0065	12.8664	9.66071	9.66071	9.66071	1.38636	1.7237	1.68775	0.153092	2.38082	2.82132	2.78457	0.181323	1.49126	1.92791	2.46875	0.948948	1.86197	1.34979	2.12689	1.3429	2.33339	3.15923	1.0203	1.83348	2.36467	2.29496	3.09742	2.95356	2.33369	2.48231	2.64614	1.37925	3.36843	3.30887
CAT	catalase [Source:HGNC Symbol;Acc:HGNC:1516]	1	-	151	0.546415	1.15011	0.603691	0.00964998	8.19e-08	0.00499135	0.0524643	8.88e-07	0.0272418	6.69839	28.7599	7.88257	9.57015	9.57015	9.57015	0.688194	0.0015259	0.715011	-0.505649	1.24685	1.76308	1.32511	-0.901621	0.190037	0.884521	0.675568	0.456123	0.123873	-0.0505298	0.583007	0.687072	0.59793	1.23098	-0.396803	1.11469	0.378141	1.03353	0.0802648	1.08767	0.929026	0.646245	0.626545	-0.158666	0.736536	1.59545
WDR26	WD repeat domain 26 [Source:HGNC Symbol;Acc:HGNC:21208]	25	+	153	0.274348	1.14674	0.872395	0.183745	5.62e-08	3.45e-05	0.393352	6.31e-07	0.000622736	1.76707	29.4917	17.1521	9.65034	9.65034	9.65034	0.682445	0.324094	0.549616	-0.159531	0.586822	0.404351	1.31628	-0.191434	-0.0290112	0.175606	0.46905	-0.230297	-0.866233	-0.636267	0.845208	0.801172	0.572916	1.32185	-0.223222	1.22143	0.367308	0.971959	1.0504	0.510229	0.25554	0.275118	0.450275	-0.0318067	0.394752	2.25961
CNN3	calponin 3 [Source:HGNC Symbol;Acc:HGNC:2157]	20	+	154	0.905266	2.52141	1.61614	0.0026178	6.79e-15	2.56e-07	0.0200374	4e-13	1.17e-05	9.05638	60.6595	26.5552	9.64441	9.64441	9.64441	1.46711	1.39136	0.834762	1.61484	2.19323	-0.0133833	3.21868	-2.60879	1.85225	1.67992	2.3027	0.570141	0.297456	-0.0660311	-0.747118	2.32432	2.40571	3.03096	1.83125	2.92834	-0.393355	3.63587	0.361334	4.01739	2.22681	2.41738	2.72816	0.6791	1.96366	0.709294
LOC103222020	NA	17	+	155	0.384583	0.401554	0.0169714	0.0136386	0.0102412	0.913259	0.0677521	0.0285836	0.95284	6.08433	6.59245	0.0118654	9.3394	9.3394	9.3394	0.220857	0.401968	0.5778	0.803773	0.292675	0.794855	-0.294877	0.262753	-0.00931545	0.427886	-0.0774367	0.321055	0.826515	0.793629	-0.105796	0.263614	0.387308	0.100375	1.00914	-0.832788	0.164748	-0.627276	-0.574944	0.0826878	0.547758	0.162702	0.251158	0.572937	-0.38084	-1.53179
TLR4	toll like receptor 4 [Source:HGNC Symbol;Acc:HGNC:11850]	12	-	157	-0.788813	-1.15934	-0.370522	0.000463452	2.81e-07	0.0921434	0.00545458	2.71e-06	0.220911	12.2573	26.3732	2.83652	9.35762	9.35762	9.35762	-1.34774	-1.21519	-0.021627	-1.43038	-0.101647	-0.982453	-1.66048	-0.345668	-1.01876	-1.21958	-0.508858	-0.536174	-1.14491	-0.106047	0.0540507	-0.451514	-1.7333	-1.90424	-1.70886	-0.848917	-1.51544	-0.681001	-2.03874	-2.21514	-2.07602	-0.761529	-2.16505	-0.878746	-1.85053	-1.71281
TCP11L2	t-complex 11 like 2 [Source:HGNC Symbol;Acc:HGNC:28627]	11	+	158	0.567105	1.52753	0.960428	0.0100129	1.66e-11	2.33e-05	0.0539264	3.78e-10	0.000458088	6.6326	45.3331	17.8962	9.55795	9.55795	9.55795	0.586112	0.594975	0.421674	0.237057	1.09102	1.145	1.68622	-0.344401	-0.215577	0.383718	1.32268	-0.255904	0.0102436	0.205554	0.19798	0.502677	1.24259	1.9931	0.571522	1.00557	0.763376	1.6723	1.4434	0.420024	0.605503	1.19987	0.811629	0.265241	0.94716	2.03479
IL6ST	NA	4	-	159	-0.41206	-0.35395	0.0581107	0.00383738	0.0130923	0.683624	0.026612	0.0349653	0.811353	8.35921	6.15659	0.166075	9.27377	9.27377	9.27377	-0.738908	-1.05013	-0.371812	-0.0778747	-0.310982	-0.7173	-0.788542	-0.938054	-0.259209	0.066285	-0.241846	-0.19485	-0.415528	-0.0870286	-0.728804	-0.793632	-0.574677	-1.10179	0.0430781	-0.542728	-0.804775	-1.30223	-1.48726	-0.405824	-0.0787851	-0.417028	-1.00304	0.156761	-1.23266	-2.21907
LOC103218320	NA	2	-	160	0.825007	2.59558	1.77057	0.00421471	2.98e-16	9.02e-09	0.0284991	2.82e-14	7.65e-07	8.18892	66.8164	33.042	9.5921	9.5921	9.5921	1.24037	0.831343	-0.241452	0.329741	1.95845	0.952337	2.53727	-2.67631	-0.0674135	1.77882	2.32565	0.495046	1.50356	-0.171597	1.69231	2.08314	1.75049	1.62425	0.81709	2.78367	1.59666	2.81695	0.778212	2.65338	2.0526	2.46879	2.49314	1.69866	2.23926	3.22419
C21H7orf73	NA	21	+	164	0.486368	1.95777	1.47141	0.0674391	3.44e-12	7.94e-08	0.207038	9.16e-11	4.61e-06	3.34428	48.4213	28.8213	9.59283	9.59283	9.59283	0.293381	0.441519	0.137464	0.993685	0.868664	-0.0494303	2.31348	-0.618666	-0.358115	0.285015	1.16967	0.308756	0.540289	0.0835873	0.740266	1.07585	1.1297	1.78449	0.594796	1.61895	1.74414	3.0102	1.59283	1.51691	0.478272	1.23358	1.61385	0.366675	1.78956	2.12649
ATP11B	ATPase phospholipid transporting 11B (putative) [Source:HGNC Symbol;Acc:HGNC:13553]	15	-	165	-0.719593	-0.671613	0.0479798	2.59e-05	8.17e-05	0.775474	0.000607668	0.000436707	0.871387	17.6956	15.5182	0.0813517	9.31183	9.31183	9.31183	-0.879715	-1.16108	-0.487099	-0.517092	-0.613102	-0.648021	-1.30892	-0.787214	-0.846713	-0.678626	-0.56221	-0.49051	-0.944514	-0.639768	-0.507972	-0.745173	-0.716814	-1.47674	-0.549208	-0.808606	-1.37031	-1.35733	-1.2458	-1.14592	-1.03543	-0.746972	-1.30754	-0.460093	-1.52586	-1.49065
KDM7A	lysine demethylase 7A [Source:HGNC Symbol;Acc:HGNC:22224]	21	-	166	0.604249	1.44011	0.835863	0.00657492	3.77e-10	0.000254331	0.039864	6.6e-09	0.00293145	7.38557	39.2284	13.3799	9.49579	9.49579	9.49579	0.748581	0.797486	0.376902	-0.0497842	1.31819	0.596499	1.68596	-0.709583	0.0184572	0.628268	1.35786	-0.190731	0.117471	0.23885	0.993588	0.4148	0.867382	1.16495	0.0832469	1.26456	0.609374	1.49732	1.61222	0.540171	0.83134	1.12233	0.826671	0.471858	1.26347	1.83337
PGD	phosphogluconate dehydrogenase [Source:HGNC Symbol;Acc:HGNC:8891]	20	-	167	-0.676418	-0.957195	-0.280777	0.003074	2.05e-05	0.199169	0.0225028	0.000128224	0.371903	8.76301	18.1449	1.64845	9.31025	9.31025	9.31025	-0.86759	-1.44754	0.100177	-1.01087	-0.182012	-0.167168	-1.65041	-0.42548	-0.71625	-1.72538	-0.789778	-0.32225	-0.267794	-0.30485	-0.35424	-0.929564	-1.4726	-1.21842	-0.927247	-1.44917	-1.13216	-0.889271	-1.10329	-1.87594	-1.73129	-0.856281	-1.4077	-0.998944	-1.48715	-1.49696
PTEN	phosphatase and tensin homolog [Source:HGNC Symbol;Acc:HGNC:9588]	9	+	168	-0.625964	-0.510265	0.115699	0.000860041	0.00641319	0.527597	0.00858805	0.0191909	0.694122	11.107	7.43038	0.399018	9.31132	9.31132	9.31132	-0.613307	-0.954692	-0.137254	-0.591845	-0.661087	-0.545653	-1.22595	-0.562584	-0.76343	-0.713834	-0.490506	-0.257976	-0.634723	-0.591946	-0.54472	-0.424351	-0.807679	-1.15916	-0.565444	-0.669639	-0.913619	-0.962699	-0.981113	-0.947834	-0.952068	-0.803941	-1.03144	-0.408185	-1.37301	-1.24683
SMG1	NA	5	-	172	-0.277511	-0.53396	-0.256449	0.0495458	0.000163305	0.0691688	0.167569	0.000803374	0.180785	3.85676	14.2122	3.30264	9.22379	9.22379	9.22379	-0.263002	0.0480489	-0.0396812	0.215999	-0.769158	-0.402068	-1.12768	0.402984	-0.0247097	-0.0498554	-0.582077	-0.573001	-0.978611	-0.239686	-0.356498	-1.04828	-0.581893	-1.07546	-0.24476	-1.05369	-0.736418	-1.42835	-0.987373	-1.40354	-0.295339	-0.812331	-1.55613	-0.57066	-1.30506	-1.23518
WNK1	WNK lysine deficient protein kinase 1 [Source:HGNC Symbol;Acc:HGNC:14540]	11	+	173	0.724734	0.870103	0.145369	0.00251528	0.000363083	0.553835	0.0194111	0.00161578	0.714753	9.12945	12.7132	0.350491	9.41429	9.41429	9.41429	0.893552	1.3335	0.496164	0.195303	0.910648	0.938814	1.48331	0.901677	1.13147	0.749974	0.950628	-0.261971	-0.40639	-0.264589	0.44026	-0.603061	0.218665	0.691395	-0.329608	0.486844	0.891462	-0.230743	1.60974	0.0837904	1.00935	0.142198	-0.286427	-0.490109	0.399701	2.05243
RPS8	ribosomal protein S8 [Source:HGNC Symbol;Acc:HGNC:10441]	20	-	174	-0.014302	0.443036	0.457338	0.934183	0.0103234	0.00794089	0.970244	0.0287775	0.0384795	0.00681999	6.57821	7.04676	9.22446	9.22446	9.22446	-0.440399	-0.742814	-0.643321	-0.668334	-0.0767974	0.169187	-0.250074	-0.823599	1.41129	0.476865	-0.0240066	0.573959	0.574642	0.0248427	-0.300436	0.282053	-0.104456	-0.332535	-0.158382	-0.0507795	0.0475048	-0.836968	-0.621679	0.916545	0.743477	0.595919	0.930667	0.278572	-0.07725	-1.06651
UBE2D3	NA	7	-	175	-0.398259	0.0440063	0.442265	0.0138146	0.785608	0.00614507	0.0684386	0.854355	0.0318338	6.06168	0.0739941	7.50726	9.29588	9.29588	9.29588	-0.481646	-0.769306	-0.312927	-0.308406	-0.173368	-0.383021	-0.386143	-0.832744	-0.687897	-0.355644	-0.285009	-0.275761	-0.398523	-0.381995	-0.454476	-0.230786	-0.319554	-0.478904	-0.138212	-0.127269	-0.60244	-0.237937	-0.396373	-0.362503	-0.412021	-0.334746	-0.558908	-0.171821	-0.499548	-0.760129
SLC16A3	solute carrier family 16 member 3 [Source:HGNC Symbol;Acc:HGNC:10924]	16	+	176	-1.00095	-1.18357	-0.182613	6.09e-06	7.93e-08	0.390612	0.000205849	8.63e-07	0.574928	20.459	28.8219	0.737035	9.22404	9.22404	9.22404	-1.46662	-1.14042	-0.493487	-1.18246	-0.81233	-0.908391	-2.37147	-0.28658	-1.40167	-1.64524	-1.44301	-0.579406	-0.54763	-0.0878807	-0.344148	-1.04898	-1.06514	-1.89775	-0.940806	-1.00842	-1.53933	-1.66244	-2.39085	-1.77097	-2.09103	-1.20433	-1.47098	-0.772271	-1.84563	-2.01982
RAP2A	NA	3	+	177	0.82021	1.79836	0.978154	0.000796368	2.46e-12	0.000104344	0.00811646	6.76e-11	0.00146355	11.2497	49.0818	15.0564	9.44806	9.44806	9.44806	1.02232	0.534057	0.496391	0.634718	1.4989	0.328253	2.12521	-0.237347	0.0950109	0.633392	1.97421	0.799286	0.825097	0.155061	0.956167	1.18939	0.58951	0.970408	0.4282	2.131	1.11474	2.29641	2.4418	1.34218	0.853113	1.23165	1.43814	0.955519	1.24549	1.71835
RICTOR	NA	4	-	178	-0.537685	-0.555757	-0.0180711	0.000269568	0.000164746	0.902214	0.0035878	0.000809402	0.946216	13.2708	14.1957	0.0150957	9.19863	9.19863	9.19863	-0.732506	-0.697915	-0.375202	-0.172871	-0.64192	-0.600021	-1.35533	-0.489369	-0.855443	-0.421098	-0.416933	-0.446285	-1.071	-0.0891888	-0.334311	-0.713646	-0.470613	-1.4424	-0.311577	-0.773907	-1.10718	-0.981983	-1.31697	-1.48785	-0.94203	-0.678255	-1.44642	-0.216499	-1.37419	-1.39153
DOCK2	dedicator of cytokinesis 2 [Source:HGNC Symbol;Acc:HGNC:2988]	23	+	179	0.00241084	-0.327509	-0.32992	0.986293	0.0197522	0.0186973	0.993605	0.0491983	0.0712726	0.000295154	5.43366	5.5296	9.16254	9.16254	9.16254	-0.00471571	0.374715	0.339426	0.44364	-0.635709	-0.0959645	-1.09547	0.710413	0.274063	-0.112604	-0.684459	0.0490794	-0.0905987	0.106837	-0.142851	-0.685832	-0.34849	-0.813614	0.0272671	-1.31692	-0.347935	-1.28154	-1.02564	-1.114	-0.0389741	-0.469668	-1.15896	-0.364006	-1.0571	-1.24419
RPS14	ribosomal protein S14 [Source:HGNC Symbol;Acc:HGNC:10387]	23	-	180	-0.134606	0.496794	0.6314	0.460333	0.00702982	0.000552909	0.67675	0.0207378	0.00537796	0.545085	7.26533	11.9282	9.22703	9.22703	9.22703	-0.557621	-1.05206	-0.579698	-1.10954	-0.0776519	0.134264	0.127496	-0.734952	1.18348	0.533841	0.187311	0.175307	0.218488	-0.410923	-0.205139	0.231111	-0.368386	-0.246243	-0.282986	-0.130686	0.0299433	-0.219655	-0.425457	0.861148	0.541427	0.515194	0.80878	0.181123	0.208892	-0.474137
SLC2A3	NA	11	-	181	-1.22365	-1.59399	-0.370343	1.07e-07	2.54e-12	0.0894474	9.37e-06	6.97e-11	0.216465	28.2404	49.013	2.88429	9.23008	9.23008	9.23008	-1.36931	-1.88761	-0.338644	-1.29495	-0.879324	-0.780013	-2.10817	-0.966978	-1.07333	-2.10564	-1.54782	-0.83739	-0.954539	-1.08225	-0.814223	-1.35117	-1.79666	-1.90574	-1.24925	-1.87619	-1.91671	-1.95879	-2.08152	-2.40512	-2.28023	-1.29132	-2.13691	-1.388	-2.32598	-2.45889
PTP4A2	NA	20	+	182	0.585653	1.07918	0.493532	0.00272882	4.86e-08	0.0129343	0.020657	5.54e-07	0.0547903	8.98046	29.7719	6.17808	9.33935	9.33935	9.33935	0.788507	0.508016	0.178354	0.293061	1.07725	0.53491	1.37255	-0.257257	0.353103	0.412206	1.42002	0.111905	0.334996	-0.0153293	0.496245	0.413409	0.434831	0.322033	0.305061	0.998689	0.638268	0.980679	1.22561	0.668181	0.477581	0.55706	0.395685	0.372325	0.641753	0.836095
LOC103243159	NA	16	+	183	0.0933718	0.404627	0.311256	0.543131	0.00848525	0.0427727	0.738442	0.0244018	0.128668	0.369768	6.92809	4.10436	9.2185	9.2185	9.2185	-0.0764095	-0.517138	-0.279407	-0.193179	-0.206387	0.252541	0.0548719	-0.105518	0.0600312	0.380303	0.112937	0.40881	0.467021	0.376317	0.0323378	-0.00845908	-0.260385	-0.132209	0.221616	-0.385917	0.0823892	-0.34634	-0.330601	0.474061	0.306245	0.249762	0.441807	0.0685929	-0.0305702	-0.632015
CHD2	NA	29	+	184	-0.360557	-0.360936	-0.000378545	0.00500109	0.00497709	0.99765	0.0326097	0.0154939	0.999377	7.87904	7.88774	8.67e-06	9.1608	9.1608	9.1608	-0.411261	-0.538651	-0.290004	-0.0614413	-0.738314	-0.458648	-1.11479	-0.0909365	0.00870544	-0.0572415	-0.523147	-0.21279	-0.743181	-0.29458	-0.539694	-0.652221	-0.515038	-1.06704	-0.120649	-0.890962	-0.770755	-1.28903	-0.974953	-0.895186	-0.149998	-0.627194	-1.04503	-0.265737	-1.11699	-1.45056
BCL2L1	BCL2 like 1 [Source:HGNC Symbol;Acc:HGNC:992]	2	-	185	1.90947	2.97963	1.07016	1.39e-10	1.59e-20	0.000384382	8.98e-08	9.91e-18	0.00405189	41.1791	86.2508	12.6066	9.49706	9.49706	9.49706	2.86403	2.38389	1.33689	0.956166	2.49345	2.24955	2.90478	1.96608	1.70642	2.06719	2.24174	0.921704	1.8602	1.3007	2.33882	2.49507	1.9068	2.88675	1.04462	2.4897	3.14211	2.31921	3.50504	2.37555	2.45392	2.12488	2.52387	0.902076	3.21191	4.19192
FBXO9	F-box protein 9 [Source:HGNC Symbol;Acc:HGNC:13588]	17	-	186	0.748073	1.88956	1.14149	0.00213359	2.96e-13	7.32e-06	0.0170624	1.01e-11	0.0001848	9.4309	53.232	20.1073	9.41578	9.41578	9.41578	1.31763	0.810547	0.519508	-0.11681	1.92958	1.0173	2.04725	-0.66118	0.0202777	0.764768	1.35162	0.1955	0.687479	0.0208228	0.537543	1.20006	0.667119	1.66017	0.219699	2.21009	1.48449	1.88185	1.98663	1.49912	1.13749	1.26451	1.55027	0.649384	1.63946	1.55863
WAC	WW domain containing adaptor with coiled-coil [Source:HGNC Symbol;Acc:HGNC:17327]	9	+	188	0.0592391	0.751655	0.692416	0.741578	3.91e-05	0.000147008	0.87046	0.000228174	0.00191161	0.108744	16.9125	14.4101	9.28989	9.28989	9.28989	0.175164	-0.0614423	-0.15106	-0.364597	0.355432	-0.110437	0.416872	-0.631067	-0.194597	0.0654512	0.691267	0.00405776	-0.015078	-0.0789196	0.118465	0.32731	0.165115	0.0965524	-0.237043	0.728154	0.126827	0.506521	0.606838	0.431209	0.0606514	0.297797	0.340881	0.196399	0.362551	0.45146
SAMD9	sterile alpha motif domain containing 9 [Source:HGNC Symbol;Acc:HGNC:1348]	21	+	190	-0.651529	-0.351594	0.299934	0.00114196	0.0770829	0.127434	0.0106693	0.149132	0.276299	10.582	3.12536	2.32349	9.16579	9.16579	9.16579	-1.23992	-0.699874	-0.782654	-0.839211	-0.403717	-0.54497	-1.44031	-1.30251	-0.606757	-1.05721	-0.398406	-0.430576	-0.876826	0.441275	0.134691	-0.233037	-0.0603382	-1.61881	-0.653506	-0.576594	-1.09894	-0.696649	-1.06185	-0.823136	-1.2858	-0.340499	-1.19978	0.314453	-0.746758	-0.976864
XPO7	exportin 7 [Source:HGNC Symbol;Acc:HGNC:14108]	8	+	191	1.10976	1.9649	0.855138	1.68e-05	2.7e-13	0.00126098	0.000437902	9.35e-12	0.00986947	18.5174	53.4126	10.3988	9.38511	9.38511	9.38511	1.16185	0.705491	0.542165	0.268196	1.54201	2.53274	2.23367	0.2962	0.883517	1.20605	1.74687	0.347914	0.748854	0.236483	1.20252	0.84957	0.881255	1.54986	0.684594	1.21127	1.56343	1.92688	2.03123	1.66223	1.2894	1.42818	1.82927	0.397955	1.86427	2.67646
IFNGR1	interferon gamma receptor 1 [Source:HGNC Symbol;Acc:HGNC:5439]	13	+	193	-0.892399	-0.858306	0.0340934	9.85e-06	1.89e-05	0.861564	0.000292394	0.000119386	0.92262	19.5395	18.3014	0.0304094	9.15798	9.15798	9.15798	-1.1045	-1.14662	-0.569452	-1.37284	-0.606334	-0.785644	-1.79868	-0.726269	-0.741585	-1.50319	-0.418683	-0.403754	-0.936027	-0.615098	-0.315636	-0.27862	-0.930621	-1.76114	-1.33774	-0.802111	-1.43057	-1.30287	-1.58183	-1.56341	-1.78272	-0.368013	-1.35842	-0.502054	-1.59326	-1.39875
GCA	grancalcin [Source:HGNC Symbol;Acc:HGNC:15990]	10	+	194	-2.17016	-2.19793	-0.0277735	6.12e-09	2.06e-09	0.933884	1.03e-06	3.14e-08	0.96491	33.7955	35.9126	0.00688224	9.23028	9.23028	9.23028	-1.8821	-3.43401	-0.521945	-3.36276	-1.19053	-0.892133	-3.0204	-1.88699	-1.87624	-3.30149	-1.55345	-1.72639	-1.97652	-2.17766	-1.22302	-0.584105	-2.18038	-2.81588	-3.06602	-1.38525	-2.85541	-3.1808	-1.66452	-2.74858	-3.77866	-1.78203	-2.76184	-1.48208	-2.68833	-2.52709
RGS18	regulator of G-protein signaling 21 [Source:HGNC Symbol;Acc:HGNC:26839]	25	-	195	0.102471	0.637138	0.534667	0.63973	0.00428379	0.0149936	0.80787	0.0136182	0.0609	0.219095	8.15943	5.91722	9.19566	9.19566	9.19566	-0.236116	-0.173723	-0.0948508	0.743561	0.181471	-0.0252977	-0.158893	-1.21791	0.659668	-0.393235	1.06982	0.525464	0.0717868	0.29555	0.33442	0.658539	0.487163	0.163565	-0.428189	0.973377	0.418613	1.01188	-0.10789	0.510368	-0.706216	0.124138	0.184065	0.299655	0.0973339	-0.680897
SOD2	superoxide dismutase 2, mitochondrial [Source:HGNC Symbol;Acc:HGNC:11180]	13	-	197	-0.547828	-0.55423	-0.0064017	0.0110845	0.0105939	0.975705	0.058077	0.0294061	0.987287	6.45172	6.5322	0.000927456	9.16094	9.16094	9.16094	-0.903988	-0.882854	-0.264329	-0.976436	-0.0262431	-0.458553	-1.02455	-0.0469014	0.0449558	-1.61104	-0.225812	-0.180783	-0.431079	-0.330584	-0.0268457	0.123785	-1.16291	-1.05045	-1.57638	-0.464223	-0.566434	-0.345316	-0.802614	-1.20759	-2.07204	-0.539018	-0.976701	-0.849106	-1.09246	-0.936393
DDB1	damage specific DNA binding protein 1 [Source:HGNC Symbol;Acc:HGNC:2717]	1	+	198	1.16771	1.42879	0.261078	3.19e-07	6.19e-10	0.261974	2.12e-05	1.04e-08	0.445286	26.1282	38.2605	1.2583	9.27093	9.27093	9.27093	1.40389	0.95574	0.649963	0.385667	1.81806	2.07115	2.07447	0.238604	1.07177	0.894123	0.887313	0.345661	0.869511	0.693916	1.42111	0.546706	0.783441	0.972993	0.552035	0.36389	0.799104	0.737736	1.64394	1.15828	1.05326	0.646504	0.813827	0.356443	1.44973	2.06221
C17H6orf62	NA	17	+	203	0.190596	0.609408	0.418811	0.2771	0.000604366	0.0182609	0.507054	0.00252927	0.070188	1.18126	11.7625	5.57094	9.20466	9.20466	9.20466	0.471763	0.138278	-0.0635727	0.0716143	0.492557	0.217628	0.69974	0.0463472	-0.344242	0.133441	0.624984	-0.195621	-0.18101	-0.168135	0.201738	0.297085	0.0624606	-0.171855	0.0168499	0.441352	0.0543121	0.363943	0.830736	0.114224	-0.0278207	0.0762882	-0.099011	0.037118	-0.266047	0.635429
MYH9	myosin heavy chain 9 [Source:HGNC Symbol;Acc:HGNC:7579]	19	-	204	0.406096	-0.126602	-0.532699	0.0366287	0.511641	0.00572652	0.135831	0.635292	0.0301995	4.36759	0.430709	7.63441	9.03658	9.03658	9.03658	0.280353	1.15049	0.844858	0.712912	-0.349929	0.2747	-0.889491	1.32717	1.55837	-0.308204	-0.419853	0.60714	0.612167	0.237049	-0.0745329	-0.475824	-0.492195	-0.252058	-0.0224189	-1.40367	0.745064	-1.03971	-0.9103	-0.540599	-0.140448	-0.412328	-0.685147	-0.503709	-0.88129	-0.793408
BABAM1	USH1 protein network component harmonin binding protein 1 [Source:HGNC Symbol;Acc:HGNC:24058]	6	+	205	1.10965	2.3439	1.23425	7.19e-05	1.19e-14	2.19e-05	0.00134385	6.51e-13	0.000437846	15.7589	59.559	18.0131	9.33444	9.33444	9.33444	1.70669	1.34319	0.737039	0.101773	1.64084	1.27712	1.9837	-0.0105742	0.299888	0.846556	2.09664	1.0572	1.59744	0.652004	1.80481	1.79487	1.05028	2.186	0.4695	1.8436	2.03946	1.91888	2.61613	1.93702	1.36693	1.97172	2.42014	0.612974	2.37248	2.69286
GPR160	G protein-coupled receptor 160 [Source:HGNC Symbol;Acc:HGNC:23693]	15	-	206	0.650113	2.23824	1.58812	0.0127756	2.01e-15	6.7e-09	0.0646612	1.43e-13	6.01e-07	6.19993	63.055	33.6204	9.33511	9.33511	9.33511	1.03453	1.49487	1.3073	-0.836865	1.62566	0.507375	1.60222	-0.741037	0.179961	0.844565	1.44783	0.216365	0.296915	-0.150087	0.844223	1.61157	2.24899	2.22141	-0.394755	3.09823	1.37964	2.09134	2.38194	2.11742	1.03169	1.38906	1.26263	1.02905	1.93632	2.80443
LOC103237908	NA	9	-	207	-0.16382	0.256989	0.420809	0.31553	0.1153	0.0097392	0.546327	0.205573	0.044754	1.00738	2.48003	6.68199	9.05679	9.05679	9.05679	-0.446943	-0.869059	-0.724284	-0.717757	-0.0854672	0.0488251	-0.274086	-0.738811	0.74838	0.479103	-0.321362	0.157457	0.182994	-0.0878482	-0.243991	0.170104	-0.0761641	-0.563809	-0.0929219	-0.255101	-0.298217	-0.641735	-0.697259	0.458126	0.420922	0.227738	0.342672	0.194043	-0.256721	-1.22218
SLC38A1	solute carrier family 38 member 1 [Source:HGNC Symbol;Acc:HGNC:13447]	11	-	210	-0.289232	-0.428638	-0.139406	0.030407	0.00137452	0.296368	0.119318	0.00515423	0.482867	4.68613	10.2397	1.09046	9.00537	9.00537	9.00537	-0.318141	-0.358824	-0.108984	0.372977	-0.725215	-0.434431	-1.14429	0.0524737	-0.477482	-0.034509	-0.510818	-0.101184	-0.608479	-0.0514009	-0.44416	-0.692554	-0.282391	-1.13232	0.275626	-1.01007	-0.837097	-1.46214	-1.30326	-1.1301	-0.230688	-0.470303	-1.1017	-0.201449	-1.29102	-1.91787
EEF1D	eukaryotic translation elongation factor 1 delta [Source:HGNC Symbol;Acc:HGNC:3211]	8	-	211	0.12295	0.645845	0.522895	0.447341	7.68e-05	0.00130852	0.667381	0.000412564	0.0101191	0.577381	15.6349	10.3305	9.09489	9.09489	9.09489	-0.0244272	-0.447836	-0.424059	-0.477711	0.296193	0.316733	0.184585	-0.191998	0.66152	0.446993	0.293723	0.378261	0.350562	0.0666455	-0.0548923	0.252195	0.172914	-0.112961	0.00744889	0.265976	0.229131	-0.137283	0.0978928	0.669222	0.470086	0.427806	0.701145	0.199511	0.375455	-0.357705
USP24	ubiquitin specific peptidase 24 [Source:HGNC Symbol;Acc:HGNC:12623]	20	+	212	0.337086	0.668339	0.331253	0.0483003	9.77e-05	0.0542588	0.164776	0.000511153	0.152254	3.89951	15.1814	3.70472	9.14051	9.14051	9.14051	0.299184	0.297583	0.310933	0.399677	0.437419	0.624197	0.739724	-0.0373506	0.200999	0.453097	0.527525	-0.16039	-0.259992	-0.0118304	0.303629	-0.524424	0.577941	0.545827	0.26894	-0.053801	0.0958863	0.361347	0.103412	0.12283	0.491589	0.372759	-0.372969	0.081356	0.452766	0.769556
JMJD1C	NA	9	+	213	-0.695314	-0.873808	-0.178494	7.02e-06	1.62e-08	0.243852	0.000227789	2.04e-07	0.425471	20.1867	31.8981	1.35819	9.03029	9.03029	9.03029	-0.892219	-1.21336	-0.421421	-0.511203	-0.750977	-0.734288	-1.63617	-0.361509	-0.620629	-0.831861	-0.65658	-0.604049	-0.996323	-0.267043	-0.389762	-0.979881	-1.02374	-1.6101	-0.76087	-1.07442	-1.53736	-1.31098	-1.49713	-1.8441	-1.15785	-0.785773	-1.71565	-0.61474	-1.63667	-1.61998
ITGB1	integrin subunit beta 1 [Source:HGNC Symbol;Acc:HGNC:6153]	9	-	214	0.474781	0.552884	0.0781027	0.0029036	0.000534377	0.625426	0.0216333	0.00227135	0.770251	8.86708	11.9917	0.238315	9.08008	9.08008	9.08008	0.502861	0.441649	-0.0479597	0.86649	0.386749	0.349898	0.461671	-0.62037	0.379257	0.097462	0.822468	0.716388	0.526407	0.689708	0.587744	0.106287	0.458761	-0.0216919	0.321033	0.0150606	-0.102075	0.148818	0.00324236	-0.0306112	0.033953	0.207353	-0.0472293	0.750009	0.0466572	-0.177237
NIN	ninein [Source:HGNC Symbol;Acc:HGNC:14906]	24	-	215	-0.740996	-0.992472	-0.251476	4.36e-05	3.66e-08	0.15571	0.000910071	4.26e-07	0.316191	16.7066	30.3208	2.0154	9.04828	9.04828	9.04828	-0.943309	-0.864908	-0.113296	-0.66226	-0.850774	-0.451856	-1.88286	-0.218784	-0.575781	-1.12748	-0.981242	-0.489194	-1.21515	-0.483363	-0.601555	-1.1324	-1.04906	-1.59423	-0.966367	-1.31608	-1.40461	-1.64213	-1.20709	-1.90165	-1.29249	-1.07198	-1.98817	-0.802154	-1.56694	-1.56344
LOC103237177	NA	8	+	216	0.500536	2.15693	1.6564	0.0516177	4.28e-15	6.56e-10	0.172454	2.75e-13	8.74e-08	3.78812	61.5663	38.1473	9.28934	9.28934	9.28934	0.392621	0.448476	-0.0488409	0.464413	1.13502	0.253494	1.83515	-1.96566	0.290012	0.676987	1.5788	0.568778	0.460183	0.271302	1.13167	1.57239	1.6825	1.96765	0.59721	1.82102	1.31133	2.45625	1.26446	1.95806	1.36533	1.72466	2.34919	1.0405	1.81941	2.37212
STOM	stomatin [Source:HGNC Symbol;Acc:HGNC:3383]	12	+	217	0.988787	1.3804	0.391612	4.4e-05	2.28e-08	0.106648	0.00091335	2.75e-07	0.244345	16.6893	31.2444	2.60321	9.22439	9.22439	9.22439	0.796808	0.710813	0.905433	0.701268	1.26234	1.83873	1.79107	-0.0505626	0.950457	0.584461	1.98127	0.605093	0.773109	0.270257	1.03493	0.475901	0.452088	1.33182	0.653975	0.974262	1.20911	1.14827	2.02142	0.986313	0.774635	1.20562	0.333233	0.4318	0.466115	1.92404
PAPOLA	poly(A) polymerase alpha [Source:HGNC Symbol;Acc:HGNC:14981]	24	+	219	-0.442653	-0.143286	0.299367	0.00206388	0.318281	0.0373741	0.016654	0.447062	0.116949	9.49183	0.995998	4.33328	9.06161	9.06161	9.06161	-0.605259	-0.812527	-0.480252	-0.218707	-0.624974	-0.623765	-0.457434	-0.735067	-0.647606	-0.168225	-0.333151	-0.268535	-0.707577	-0.286958	-0.360329	-0.639223	-0.452065	-0.76089	-0.290813	-0.332874	-0.987512	-0.639482	-0.74173	-0.55613	-0.329508	-0.420068	-0.671171	-0.224052	-0.926819	-0.63828
ICAM4	intercellular adhesion molecule 1 [Source:HGNC Symbol;Acc:HGNC:5344]	6	+	220	1.26049	2.63716	1.37666	3.07e-05	1.51e-15	9.11e-06	0.000694575	1.13e-13	0.000221385	17.3714	63.6234	19.6887	9.24702	9.24702	9.24702	1.87254	0.819333	1.1238	0.606571	2.26337	1.39249	1.47666	0.428576	1.22592	1.71548	1.78235	1.27431	2.11435	1.57055	1.59168	2.2186	1.61126	2.83067	1.14995	2.27868	1.88504	1.504	2.54827	2.99844	2.03726	1.98385	2.59755	1.24459	3.45801	2.85798
TMSB4X	thymosin beta 4, X-linked [Source:HGNC Symbol;Acc:HGNC:11881]	X	+	221	0.108493	0.40763	0.299137	0.498127	0.0112926	0.0609474	0.705916	0.0309741	0.164927	0.458924	6.41868	3.51142	9.02561	9.02561	9.02561	0.217608	-0.38557	0.160308	0.191742	0.210893	0.345939	-0.26303	-0.732196	0.422573	0.0466639	-0.158233	0.644403	0.8341	-0.0391621	-0.174923	0.645513	0.0694424	-0.211986	0.543937	-0.0813252	0.191856	-0.31155	-0.694852	0.326276	0.242228	0.176288	0.175621	0.40233	-0.237355	-1.27993
SELPLG	selectin P ligand [Source:HGNC Symbol;Acc:HGNC:10722]	11	-	223	-0.353428	-0.527669	-0.174241	0.0242434	0.00071718	0.261004	0.102233	0.00293458	0.44423	5.07713	11.4442	1.26343	8.99433	8.99433	8.99433	-0.744543	-0.331055	-0.00259951	-0.222883	-0.659087	-0.451203	-1.30185	0.367456	-0.723163	-0.955337	-0.988251	-0.179099	-0.158239	0.395148	0.175102	-0.874137	-0.502378	-0.988256	-0.351198	-1.43441	-0.737973	-0.783564	-1.22217	-1.64124	-0.976185	-0.622811	-1.31089	-0.456867	-0.833263	-1.06096
FAM210B	family with sequence similarity 210 member B [Source:HGNC Symbol;Acc:HGNC:16102]	2	-	224	0.823385	2.08197	1.25858	0.00230914	6.6e-13	6.3e-06	0.0181413	2.04e-11	0.000163421	9.28599	51.6604	20.3953	9.22726	9.22726	9.22726	1.10089	0.883013	0.765362	0.297449	1.90804	0.788182	1.98912	-0.289555	-0.227131	1.37745	1.58101	0.062711	1.2114	0.70854	1.08889	1.3103	1.10614	1.89019	0.136588	2.34701	2.11238	2.27365	2.03463	1.72399	1.42021	1.67295	1.21193	0.918912	2.03874	2.23755
ANKRD44	NA	10	-	225	-0.262563	-0.42399	-0.161426	0.0485589	0.00151198	0.22545	0.165273	0.00560803	0.40373	3.89054	10.064	1.46934	8.95081	8.95081	8.95081	-0.266225	-0.169015	-0.0654196	0.356799	-0.709041	-0.379872	-1.09242	0.221621	-0.228266	-0.0273319	-0.54891	-0.295104	-0.699375	-0.136118	-0.449697	-0.737894	-0.203955	-1.07383	0.168046	-1.11167	-0.719169	-1.28364	-1.2503	-1.24663	-0.312044	-0.569627	-1.45511	-0.143922	-1.24804	-1.57205
XPO6	NA	5	-	227	-0.577895	-0.978297	-0.400401	0.00231814	2.17e-07	0.0308139	0.0181815	2.14e-06	0.101842	9.27886	26.8711	4.6633	8.97341	8.97341	8.97341	-1.09586	-0.258436	0.243528	-0.47923	-0.449984	-0.597501	-1.93087	0.600888	-0.376104	-1.35156	-0.822781	-0.532479	-0.850977	-0.446028	-0.528445	-1.16108	-1.28094	-1.29197	-0.872311	-1.21543	-1.00331	-1.40006	-1.19068	-2.13857	-1.64328	-0.788	-1.909	-1.00111	-1.81691	-1.30873
RNF11	ring finger protein 11 [Source:HGNC Symbol;Acc:HGNC:10056]	20	-	228	1.00091	2.08053	1.07962	0.000117607	3.91e-14	5.9e-05	0.00193293	1.8e-12	0.000952039	14.8307	57.2121	16.1331	9.22633	9.22633	9.22633	1.26887	1.21864	0.554825	0.602545	1.74741	1.05453	2.37888	0.0783198	0.698436	0.588649	2.07165	0.957148	0.173392	0.246126	1.24872	1.23197	1.3013	1.40468	0.564623	2.38449	1.92179	2.3844	2.55195	2.38405	0.710429	1.02212	1.67508	0.639969	1.60834	2.27636
IGF2R	insulin like growth factor 2 receptor [Source:HGNC Symbol;Acc:HGNC:5467]	13	+	229	-0.412505	-1.02722	-0.614719	0.0624221	3.1e-06	0.00465735	0.197258	2.33e-05	0.0258324	3.47183	21.7512	8.00791	8.95232	8.95232	8.95232	-0.479079	0.619249	0.769184	-0.777296	-0.233009	-0.811545	-2.13539	1.53645	0.122888	-1.28812	-1.50489	-0.731717	-0.424791	-0.529229	-0.657771	-0.93928	-1.22399	-1.17977	-1.35302	-1.45563	-0.519977	-1.58693	-0.620288	-2.26733	-1.29368	-1.27798	-2.25109	-1.02392	-2.07367	-1.64291
RGS2	ubiquitin C-terminal hydrolase L5 [Source:HGNC Symbol;Acc:HGNC:19678]	25	-	230	-1.28026	-0.988923	0.291335	1.39e-07	3.31e-05	0.209142	1.16e-05	0.000196868	0.384367	27.7377	17.2291	1.57735	9.04247	9.04247	9.04247	-1.45589	-1.72894	-0.471225	-2.76231	-0.332056	-0.813507	-1.98861	-1.41193	-0.790873	-2.4294	-0.928254	-1.24798	-1.37998	-0.713828	-0.39561	-0.353536	-1.46163	-1.74317	-2.48365	-0.809666	-1.63782	-1.10738	-1.0364	-1.8185	-2.71837	-0.408439	-1.44213	-0.648452	-1.18463	-0.739695
RAPGEF6	NA	23	-	231	-0.522809	-0.62488	-0.102071	0.00011613	4.29e-06	0.450467	0.00191631	3.12e-05	0.62901	14.8545	21.1287	0.569477	8.93523	8.93523	8.93523	-0.554837	-0.755164	-0.44452	-0.340046	-0.709849	-0.578754	-1.07295	-0.205755	-0.358533	-0.178818	-0.646635	-0.399543	-0.986683	-0.398234	-0.81141	-0.920111	-0.644045	-1.31152	-0.365723	-1.24552	-1.10282	-1.51171	-1.2889	-1.14231	-0.373973	-0.719342	-1.36552	-0.377569	-1.51053	-1.86629
PRDX6	solute carrier family 9 member C2 (putative) [Source:HGNC Symbol;Acc:HGNC:28664]	25	-	232	0.458857	1.19583	0.736969	0.0423225	3.46e-07	0.00146011	0.150288	3.25e-06	0.010956	4.12226	25.974	10.1283	9.11938	9.11938	9.11938	0.914156	-0.261669	0.320318	1.04524	0.762946	0.752309	1.31611	-0.69667	-0.177114	0.272311	0.529477	0.395982	0.947492	-0.0125279	0.148859	0.586646	0.195426	1.13085	0.682631	0.233287	1.27718	1.42258	1.06587	0.967655	0.230493	0.40831	0.787228	0.034308	0.660722	0.762204
RNF149	ring finger protein 149 [Source:HGNC Symbol;Acc:HGNC:23137]	14	-	233	-0.682761	-0.754751	-0.0719891	0.000497041	0.000106646	0.705109	0.00570889	0.000552618	0.825546	12.1267	15.0153	0.143211	8.96658	8.96658	8.96658	-0.763415	-1.00819	-0.109234	-0.745408	-0.568143	-0.830044	-1.9464	-0.370795	-0.965209	-1.1196	-0.972508	0.0394609	-0.489976	-0.0115391	-0.193915	-0.256927	-1.24616	-1.34184	-0.806424	-0.897815	-1.11584	-1.13905	-1.76104	-1.78934	-1.43356	-0.533803	-1.10036	-0.457765	-1.16685	-1.40285
LOC103227869	NA	22	+	234	0.0135521	0.915307	0.901755	0.946274	7.32e-06	9.23e-06	0.975596	5.11e-05	0.00022352	0.00454102	20.1076	19.6655	8.96911	8.96911	8.96911	-0.327514	-0.685985	-0.892054	-0.989281	0.289714	0.516519	0.462826	-0.878301	1.97338	0.806396	0.153322	-0.0889994	0.241887	-0.415814	-0.311999	0.776659	0.183535	0.0190992	-0.296177	0.80459	0.460989	0.0946321	0.38705	1.53652	1.11203	0.754062	1.11739	0.37728	0.47444	-0.36324
HECA	hdc homolog, cell cycle regulator [Source:HGNC Symbol;Acc:HGNC:21041]	13	-	237	0.184263	0.942947	0.758684	0.326018	9.57e-07	8.16e-05	0.557931	8.11e-06	0.00121059	0.964651	24.012	15.5209	9.05339	9.05339	9.05339	0.465322	0.487379	0.316255	0.123808	0.168437	-0.140949	0.134755	-0.0754677	-0.0567994	0.258273	0.803877	-0.207137	-0.0831975	-0.190458	-0.10006	0.417222	0.198662	0.622163	0.130027	0.99063	0.561082	-0.0406013	1.36791	0.356948	0.457151	0.365946	0.0591112	0.149627	0.391856	0.904148
ACAP2	ArfGAP with coiled-coil, ankyrin repeat and PH domains 2 [Source:HGNC Symbol;Acc:HGNC:16469]	15	-	238	-0.506731	-0.608201	-0.10147	0.000731205	5.12e-05	0.494852	0.00764518	0.000289178	0.666759	11.4082	16.4045	0.465959	8.91622	8.91622	8.91622	-0.532966	-0.592582	-0.0642527	-0.334604	-0.816623	-0.555566	-1.35628	-0.15969	-0.375732	-0.553802	-0.531907	-0.287476	-0.703392	-0.566285	-0.547899	-0.641684	-0.702271	-1.31097	-0.401542	-0.921715	-0.883841	-1.28893	-1.10993	-1.23586	-0.753982	-0.839484	-1.50203	-0.460576	-1.47455	-1.69981
MXD1	MAX dimerization protein 1 [Source:HGNC Symbol;Acc:HGNC:6761]	14	-	240	-1.08639	-1.49436	-0.407965	2.34e-06	5.59e-11	0.062829	9.74e-05	1.13e-09	0.168536	22.2966	42.9592	3.46109	8.94319	8.94319	8.94319	-1.30249	-1.1294	-0.177689	-1.68022	-0.736612	-0.933956	-2.3605	0.407995	-0.949224	-2.23125	-1.15527	-0.866128	-1.48002	-0.629946	-0.595781	-1.14714	-1.77933	-1.98231	-1.76775	-1.3915	-1.73969	-1.60257	-1.38516	-2.66504	-2.65592	-1.30963	-2.25846	-1.45899	-1.96922	-1.55704
CSF3R	colony stimulating factor 3 receptor [Source:HGNC Symbol;Acc:HGNC:2439]	20	+	241	-0.741996	-1.10628	-0.364285	0.000668394	4.4e-07	0.0895692	0.0071421	4.05e-06	0.216595	11.5751	25.5122	2.8821	8.91419	8.91419	8.91419	-1.5066	-0.129979	-0.143412	-1.28844	-0.783544	-1.14641	-2.08804	1.14475	-0.717252	-2.12616	-1.06729	-0.556538	-0.722792	-0.0237682	0.0215986	-0.921998	-1.48246	-1.71407	-1.47191	-1.31181	-1.00899	-1.01125	-1.2521	-2.65609	-2.54447	-0.812521	-2.02211	-1.11257	-1.89248	-0.866984
TMEM183A	PTPRF interacting protein alpha 4 [Source:HGNC Symbol;Acc:HGNC:9248]	25	-	242	0.827547	1.77795	0.950402	0.00144666	7.18e-11	0.000401972	0.01271	1.43e-09	0.0041972	10.1453	42.4701	12.523	9.13402	9.13402	9.13402	1.43924	0.554855	0.10561	-0.438259	1.60821	1.25316	2.11062	-0.777569	0.149739	1.1146	1.88689	0.506245	0.603646	0.649271	0.972291	1.34011	0.84409	0.891764	0.0800374	1.562	1.06775	1.59537	1.78555	1.41694	1.12796	1.41238	1.54047	0.363647	2.37771	1.92141
CXCR4	C-X-C motif chemokine receptor 4 [Source:HGNC Symbol;Acc:HGNC:2561]	10	-	243	-0.350057	-0.677371	-0.327314	0.0203504	7.19e-06	0.0297835	0.0905958	5.02e-05	0.0994535	5.38159	20.1432	4.72174	8.86405	8.86405	8.86405	-0.581357	-0.826698	0.0874184	-0.0234371	-0.206651	0.171405	-0.785681	-0.435415	-0.188435	-0.891315	-0.800135	-0.398422	-0.0362112	-0.232617	-0.78997	-1.1717	-0.893505	-1.07889	-0.314882	-1.15535	-1.03834	-1.30897	-1.058	-0.818319	-0.950144	-0.792435	-1.58602	-0.355641	-1.99028	-1.93084
SLC38A2	solute carrier family 38 member 2 [Source:HGNC Symbol;Acc:HGNC:13448]	11	-	244	-0.524882	-0.475647	0.0492349	0.000363597	0.00121273	0.737354	0.0045453	0.00462616	0.846243	12.7106	10.4709	0.112466	8.8664	8.8664	8.8664	-0.487795	-0.804706	-0.542471	0.191253	-1.22958	-0.546681	-0.913165	-0.964392	-0.794546	-0.468515	-0.48616	-0.268007	-0.438906	-0.239139	-0.582012	-0.677163	-0.271885	-1.3823	0.215635	-1.10579	-0.943564	-1.29956	-1.24112	-1.01898	-0.61642	-0.457764	-1.14533	0.062524	-1.37888	-2.23427
TAP1	transporter 1, ATP binding cassette subfamily B member [Source:HGNC Symbol;Acc:HGNC:43]	17	+	245	-0.130286	-0.437377	-0.307091	0.447106	0.01069	0.0717856	0.667381	0.0296072	0.185273	0.577978	6.51613	3.24171	8.87819	8.87819	8.87819	-0.878076	0.801283	0.0628614	-0.455034	-0.111912	-0.600732	-1.26255	0.741138	0.0735111	-0.771062	-0.60815	0.112149	0.00240757	0.531579	-0.0897699	-0.76937	-0.598369	-1.30098	-0.738836	-0.984357	-0.497597	-0.48196	-0.890559	-1.05194	-0.714981	-0.464947	-1.13265	-0.453013	-1.14166	-1.46959
FRY	NA	3	+	247	-0.95513	-1.52361	-0.568479	7.47e-06	5.36e-13	0.00579637	0.000236547	1.7e-11	0.0304295	20.0698	52.0677	7.61254	8.91197	8.91197	8.91197	-1.2687	-0.93131	0.0734458	-1.19697	-0.163872	-0.526141	-2.38574	0.581445	-1.00502	-2.09249	-1.31385	-1.13439	-1.89489	-0.776147	-0.428355	-1.71396	-1.68105	-1.72866	-1.62273	-1.39893	-1.58595	-1.85751	-1.3096	-3.20649	-2.37925	-1.45112	-2.66205	-1.59737	-2.1209	-1.34475
LOC103234994	NA	1	+	250	0.0418809	-0.464141	-0.506022	0.785816	0.00262143	0.00100118	0.896614	0.00897895	0.00831523	0.0738471	9.05384	10.8254	8.87618	8.87618	8.87618	0.131414	0.0724411	0.699098	-0.109465	-0.759861	-0.495561	-1.03892	0.459189	-0.00200896	-0.0283161	-0.0834714	-0.0299783	0.134502	0.332911	0.818569	-0.463041	-0.43336	-0.913636	-0.353058	-1.55174	-0.744539	-1.04877	-2.39265	-1.24913	-0.3153	-0.30313	-1.35008	-0.166943	-0.992805	-0.902674
CFP	complement factor properdin [Source:HGNC Symbol;Acc:HGNC:8864]	X	-	251	-0.132124	-0.435039	-0.302915	0.450215	0.0128347	0.0782123	0.669598	0.0344384	0.197086	0.570112	6.19175	3.10166	8.87967	8.87967	8.87967	-0.0678206	-0.582196	0.499364	-0.37606	-0.643075	-0.0321007	-1.3422	0.226608	-0.247655	-0.434416	-0.471361	0.177104	0.499909	0.284353	0.443039	-0.482752	-0.979538	-0.684048	-0.374045	-1.14468	-0.469454	-1.21387	-1.76216	-1.19799	-0.399432	-0.351908	-0.654753	-0.395076	-0.84006	-1.25044
RPL14	ribosomal protein L14 [Source:HGNC Symbol;Acc:HGNC:10305]	22	+	254	-0.0410815	0.429714	0.470796	0.805187	0.0100086	0.00474442	0.906376	0.0280554	0.026176	0.0608313	6.63337	7.97437	8.86228	8.86228	8.86228	-0.240105	-0.833519	-0.84081	-0.60884	0.112461	0.229805	-0.337762	-0.860573	1.28703	0.454626	-0.173026	0.467254	0.546914	-0.287807	-0.128457	0.439907	-0.075959	-0.559393	0.0265814	-0.0462771	-0.105655	-0.85631	-0.509855	0.894913	0.705986	0.387712	0.663498	0.205796	-0.205958	-0.848666
TMEM56	transmembrane protein 56 [Source:HGNC Symbol;Acc:HGNC:26477]	20	-	256	0.77964	2.2268	1.44716	0.00249278	6.46e-16	6.11e-08	0.0192593	5.46e-14	3.77e-06	9.14588	65.2918	29.3295	9.12974	9.12974	9.12974	0.809296	0.683759	0.512195	0.325102	1.6194	1.05168	2.24771	-0.0798394	0.651183	0.827632	1.74208	0.258547	0.6698	-0.532928	1.03943	1.29474	1.3494	1.93037	0.549169	2.30547	1.94568	2.55332	2.35104	2.28813	1.14417	1.66451	1.93613	1.06688	1.65123	2.27163
CTNNB1	catenin beta 1 [Source:HGNC Symbol;Acc:HGNC:2514]	22	+	257	-0.358473	-0.366984	-0.00851115	0.00641631	0.00532293	0.948426	0.0391174	0.0164044	0.972128	7.4295	7.76632	0.00418403	8.83061	8.83061	8.83061	-0.489145	-0.659441	-0.165214	-0.0139818	-0.608132	-0.447237	-0.949565	-0.375906	-0.494522	-0.0762168	-0.611907	-0.176462	-0.265349	-0.197588	-0.511314	-0.695296	-0.408101	-0.969628	0.111026	-1.12003	-0.973905	-1.3173	-1.11904	-0.823608	-0.0313345	-0.419768	-0.772589	-0.093704	-1.30324	-2.03639
LOC103222014	NA	17	-	258	0.234131	0.805689	0.571558	0.168725	2.43e-06	0.000788054	0.373028	1.87e-05	0.00690255	1.89424	22.2202	11.2692	8.99598	8.99598	8.99598	0.235006	0.175096	-0.219821	0.23182	0.890343	0.222756	1.44633	-0.830746	-0.899076	0.322203	0.437219	0.208818	0.203327	0.324875	0.128119	0.580499	1.10379	0.167584	0.558879	0.627068	0.312341	1.60596	-0.220833	-0.267597	-0.0525853	0.530571	0.496359	0.238123	0.347486	-0.25173
MAF1	MAF1 homolog, negative regulator of RNA polymerase III [Source:HGNC Symbol;Acc:HGNC:24966]	8	+	260	0.908187	1.98627	1.07808	0.000219515	3.93e-14	2.07e-05	0.00309283	1.8e-12	0.000418548	13.6562	57.2052	18.1247	9.08192	9.08192	9.08192	1.17263	1.43565	0.853823	-0.0125247	1.35126	0.957531	1.50579	0.0988548	0.13239	0.908445	1.43779	0.716983	1.35679	0.64837	1.23032	1.47001	1.11395	1.80772	0.251491	1.90479	1.58225	1.47678	1.68508	1.53485	1.04736	1.38956	1.77563	0.289898	2.23834	2.40325
SERINC1	serine incorporator 1 [Source:HGNC Symbol;Acc:HGNC:13464]	13	+	265	0.0394324	0.96257	0.923138	0.819937	4.92e-08	1.74e-07	0.913212	5.59e-07	8.52e-06	0.0518135	29.7471	27.2992	8.975	8.975	8.975	-0.134087	-0.223998	-0.299885	-0.068882	0.165098	0.0241778	0.692058	-0.878013	-0.227389	0.15257	0.572484	0.0163956	-0.105749	-0.0691988	0.182868	0.529633	0.59319	0.297051	0.254891	0.702138	-0.0210275	0.80991	0.430965	0.654193	0.234396	0.447027	0.576174	0.559658	0.545547	0.921393
AKT3	NA	25	-	266	0.500472	1.24231	0.741834	0.01427	2.68e-09	0.000371285	0.0701087	3.95e-08	0.00393596	6.00443	35.4009	12.6714	8.99741	8.99741	8.99741	0.837498	1.03508	0.687947	0.122741	0.366667	0.397228	1.4326	-0.327484	0.467793	0.499993	0.711996	0.224625	0.35194	-0.409164	-0.0134445	0.634066	0.890182	1.14712	0.00404921	1.00007	0.538214	1.00734	1.17353	0.841672	0.471137	0.749179	0.953826	0.408733	0.249037	1.48042
RABGAP1L	calcyclin binding protein [Source:HGNC Symbol;Acc:HGNC:30423]	25	-	267	0.324927	1.09147	0.766546	0.0629459	8.97e-10	1.57e-05	0.198357	1.46e-08	0.000340126	3.45801	37.5364	18.6476	8.94004	8.94004	8.94004	0.426015	0.396179	0.0160064	-0.0119745	0.700263	0.374562	0.643904	-0.270614	0.418294	0.393085	0.785557	0.0895208	-0.105426	0.123219	0.107017	0.44842	0.886061	0.596355	-0.0438158	1.003	0.650109	0.708071	0.748734	1.00373	0.419359	0.650742	0.376003	0.337725	0.7595	0.936627
DOCK8	dedicator of cytokinesis 8 [Source:HGNC Symbol;Acc:HGNC:19191]	12	-	268	-0.156392	-0.541756	-0.385364	0.290195	0.000260297	0.00919937	0.519971	0.00120647	0.0428992	1.11872	13.3364	6.78371	8.77399	8.77399	8.77399	-0.1891	0.211766	0.126012	0.310957	-0.671656	-0.372277	-1.19227	1.07079	0.200983	-0.101884	-0.944308	-0.374015	-0.519952	-0.0761024	-0.410625	-0.911911	-0.755929	-1.07211	-0.205528	-1.43849	-0.436737	-1.42485	-0.835121	-1.61994	-0.064257	-0.870937	-1.66594	-0.587458	-1.33036	-1.24134
ITM2B	NA	3	+	269	0.253377	0.686597	0.433221	0.0992797	9.61e-06	0.00516744	0.26597	6.51e-05	0.0279507	2.71708	19.5876	7.81989	8.90714	8.90714	8.90714	0.340328	0.118889	0.257456	0.338783	0.373413	0.338432	0.350971	-0.321713	-0.185405	-0.071916	0.218154	0.363701	0.272466	0.392308	0.261547	0.405916	0.313259	0.319766	0.337072	0.502034	0.300698	0.325588	0.171473	0.082185	-0.131726	0.0903982	-0.0836612	0.14962	0.312657	0.54506
CFD	elastase, neutrophil expressed [Source:HGNC Symbol;Acc:HGNC:3309]	6	+	270	-0.459424	-0.485021	-0.0255968	0.0195416	0.0133775	0.893602	0.0880709	0.0355842	0.941021	5.45239	6.11849	0.0178886	8.81893	8.81893	8.81893	-0.255178	-0.759161	-0.143286	-0.829797	-0.701652	0.0170526	-1.35415	-0.226538	-0.873865	-0.652822	-0.841772	0.00181097	0.349939	-0.281258	-0.109397	-0.119305	-0.841537	-0.93991	-0.813781	-0.885512	-0.744672	-0.556203	-1.41736	-1.03846	-0.729556	-0.671794	-0.672123	-0.0596648	-1.26981	-1.83312
RC3H1	NA	25	+	271	-0.533737	-0.781016	-0.247279	0.00158689	4.05e-06	0.137539	0.0136259	2.97e-05	0.290427	9.9749	21.2434	2.20527	8.81218	8.81218	8.81218	-0.647798	-0.464552	0.0494356	-0.631084	-0.437686	-0.565746	-1.27551	0.524263	-0.544343	-0.89537	-0.323355	-0.628817	-1.30439	-0.579398	-0.209188	-1.01092	-1.13546	-1.24686	-0.91622	-0.683713	-0.949774	-1.16853	-0.943432	-1.60711	-1.26937	-0.946256	-1.84789	-0.929464	-1.65097	-1.0527
NUDT4	nudix hydrolase 4 [Source:HGNC Symbol;Acc:HGNC:8051]	11	+	272	0.798165	2.03043	1.23227	0.000490982	4.07e-17	1.67e-07	0.00564887	5.13e-15	8.24e-06	12.1496	70.7415	27.3874	9.02907	9.02907	9.02907	0.672212	0.558017	0.912156	0.100456	1.29122	1.30297	1.70679	0.00641918	0.295494	0.888883	1.33794	0.344802	0.661818	0.387237	1.06648	1.34704	1.52229	2.10259	0.566688	1.87441	1.60569	1.80608	1.92593	1.54956	0.993396	1.17171	1.5137	0.590714	2.02932	2.46444
DDX17	DEAD-box helicase 17 [Source:HGNC Symbol;Acc:HGNC:2740]	19	-	274	-0.22933	-0.434854	-0.205524	0.0642755	0.000456638	0.0972169	0.201061	0.00197494	0.229582	3.42348	12.2849	2.75062	8.74896	8.74896	8.74896	-0.244806	-0.180816	-0.154147	0.252224	-0.856678	-0.358989	-1.08672	0.277287	-0.124463	0.0361487	-0.734879	-0.176553	-0.349994	-0.0461516	-0.345483	-0.795136	-0.468555	-0.972183	-0.113317	-1.21899	-0.664368	-1.29049	-1.18152	-1.16018	-0.331868	-0.690844	-1.23048	-0.431178	-1.20726	-1.13814
BLVRB	SERTA domain containing 3 [Source:HGNC Symbol;Acc:HGNC:17931]	6	-	276	0.954039	2.38957	1.43553	0.00145082	2.25e-13	4.41e-06	0.0127375	8e-12	0.000121293	10.14	53.7701	21.0773	9.03504	9.03504	9.03504	1.10283	-0.327786	1.11193	-0.0156685	2.52326	2.57728	1.63436	0.134639	0.464227	1.04409	0.910593	1.09569	0.865325	1.28408	1.23014	1.73075	0.889858	2.71316	1.14623	2.06727	1.97513	1.91919	2.86589	2.36912	0.932502	1.38512	2.41435	0.478094	3.00257	2.98225
ZC3H10	zinc finger CCCH-type containing 10 [Source:HGNC Symbol;Acc:HGNC:25893]	11	+	277	0.222749	1.34887	1.12612	0.307388	3.5e-09	6.56e-07	0.538527	5.05e-08	2.56e-05	1.04187	34.8811	24.7405	8.90167	8.90167	8.90167	0.133123	-0.732987	-0.704923	-1.02174	0.549388	0.70789	1.39249	-0.719518	1.70328	1.10031	0.703688	0.184766	0.396237	-0.694208	0.0324053	0.996799	0.119631	0.654824	-0.344392	1.06635	0.883442	1.26883	1.35019	1.91667	1.06098	0.94918	1.44256	0.304167	0.992328	0.523676
IKZF1	IKAROS family zinc finger 1 [Source:HGNC Symbol;Acc:HGNC:13176]	21	-	279	-0.108011	-0.418734	-0.310723	0.422335	0.00187979	0.0207113	0.645744	0.00674675	0.0768652	0.643808	9.66336	5.35092	8.72419	8.72419	8.72419	-0.146237	0.252317	0.0693165	0.38035	-0.734191	-0.360011	-1.14347	0.701197	0.122612	0.0856005	-0.624529	-0.0887056	-0.220772	-0.138708	-0.343795	-0.754032	-0.487716	-0.947528	0.0300183	-1.11803	-0.318211	-1.42833	-1.1863	-1.05119	-0.191652	-0.733268	-1.15201	-0.492022	-1.34012	-1.37003
CXCR2	C-X-C motif chemokine receptor 2 [Source:HGNC Symbol;Acc:HGNC:6027]	10	+	280	-1.22747	-1.41565	-0.188175	6.2e-07	5.21e-09	0.420699	3.5e-05	7.15e-08	0.603649	24.85	34.1108	0.648363	8.79703	8.79703	8.79703	-1.89098	-1.24191	-0.508529	-1.43634	-0.492879	-1.40005	-2.29147	-0.0376958	-1.48444	-2.86985	-1.40039	-0.65704	-0.953025	-0.359207	-0.69728	-1.10945	-1.74813	-1.99753	-1.45947	-1.38924	-1.42288	-1.146	-1.3802	-2.86539	-3.40821	-0.855491	-2.00563	-1.26337	-1.85428	-1.31588
USP9X	ubiquitin specific peptidase 9, X-linked [Source:HGNC Symbol;Acc:HGNC:12632]	X	+	282	0.244183	0.390925	0.146741	0.109739	0.0106148	0.339002	0.284795	0.0294337	0.525886	2.55798	6.52869	0.914201	8.82341	8.82341	8.82341	0.280101	0.268325	0.113618	0.424271	0.29307	0.175312	0.342838	0.161765	0.24029	0.453095	0.432602	-0.138524	-0.380444	0.0357868	0.0777605	-0.396517	0.0560806	-0.0449465	0.0373327	0.262462	0.0299167	-0.161996	0.0635321	-0.331861	0.173167	0.0165113	-0.501795	-0.152846	-0.215569	0.405351
FBXL5	family with sequence similarity 200 member B [Source:HGNC Symbol;Acc:HGNC:27740]	27	+	284	-1.27418	-1.46468	-0.190496	5.64e-09	1.66e-11	0.362239	9.7e-07	3.78e-10	0.548581	33.9555	45.33	0.830115	8.78821	8.78821	8.78821	-1.53661	-1.45538	-0.508066	-1.4449	-0.807078	-0.944144	-2.15858	-1.05718	-1.37209	-1.59846	-1.32331	-1.0509	-1.60826	-1.34515	-0.529048	-1.09367	-1.33996	-2.24115	-1.34696	-1.40268	-1.86939	-2.01931	-1.93735	-2.24848	-1.90507	-1.53514	-2.36803	-1.13791	-2.34411	-2.17495
SP3	Sp3 transcription factor [Source:HGNC Symbol;Acc:HGNC:11208]	10	-	285	-0.382942	0.0788367	0.461779	0.00849307	0.587908	0.00150174	0.0477716	0.700374	0.0112034	6.92644	0.293624	10.0765	8.80108	8.80108	8.80108	-0.368554	-0.871183	-0.187763	-0.29201	-0.572171	-0.269544	-0.674818	-0.582051	-0.492326	-0.256406	-0.284025	-0.192744	-0.582362	-0.329639	-0.351423	-0.201666	-0.317129	-0.519726	-0.205522	-0.343689	-0.371994	-0.307607	-0.556964	-0.12669	-0.441538	-0.259071	-0.117917	-0.112761	-0.598755	-0.695032
LOC103234484	NA	1	+	286	0.839452	1.91749	1.07803	6.87e-05	4.17e-18	6.29e-07	0.00129714	8.42e-16	2.48e-05	15.845	75.2382	24.8218	8.97048	8.97048	8.97048	0.779486	1.28457	0.240828	0.636242	0.963217	0.592793	1.66574	0.271685	0.201751	0.788378	0.953909	0.703129	0.972554	0.541096	1.38102	1.16763	1.4152	1.04383	0.817067	1.21667	1.4711	1.6437	1.63753	1.56321	1.17001	1.28412	2.22362	0.359803	1.90322	2.30729
LOC103247901	NA	1	+	287	0.974425	2.83294	1.85851	0.016197	1.82e-10	7.29e-06	0.0768775	3.37e-09	0.0001847	5.78136	40.6523	20.1157	9.45021	9.45021	9.45021	2.5765	-1.08377	1.24469	-0.221762	1.49881	0.347187	3.2779	-0.29637	0.62401	0.966914	1.04761	0.221202	0.6945	3.80688	3.96767	3.7293	-0.0117639	2.3634	0.637091	2.09304	1.63998	2.54996	2.73982	2.45004	0.875512	1.99243	2.31277	-0.0305483	7.13102	7.48668
KMT2C	lysine methyltransferase 2C [Source:HGNC Symbol;Acc:HGNC:13726]	21	-	288	-0.240934	-0.481941	-0.241007	0.0930208	0.000778988	0.0924839	0.255144	0.00315447	0.221472	2.8213	11.2906	2.8306	8.72117	8.72117	8.72117	-0.194869	0.0425753	0.0194801	0.21741	-0.727455	-0.285516	-0.988776	0.654052	0.259694	-0.109817	-0.641917	-0.497911	-1.01426	-0.411197	-0.596951	-1.05239	-0.719205	-0.921787	-0.301889	-1.1625	-0.591943	-1.31439	-0.775676	-1.39665	-0.213359	-0.788027	-1.28152	-0.595047	-1.21194	-1.21979
CD74	CD74 molecule [Source:HGNC Symbol;Acc:HGNC:1697]	23	-	289	0.396321	-0.0566228	-0.452943	0.0094791	0.711251	0.00311247	0.0517589	0.797684	0.0192953	6.73026	0.137031	8.74034	8.68679	8.68679	8.68679	0.189052	0.458281	0.814239	0.99107	-0.634572	-0.11594	-0.918171	1.34084	0.875046	0.0762009	-0.599591	0.252141	1.03998	0.566773	0.97012	-0.390753	-0.475223	-0.54863	0.388086	-0.985269	0.131654	-1.11034	-1.19729	-0.874971	0.00354741	-0.408424	-0.792047	-0.0668171	-0.878429	-0.141545
BSDC1	BSD domain containing 1 [Source:HGNC Symbol;Acc:HGNC:25501]	20	+	290	1.34341	2.0128	0.669385	2.01e-07	1.52e-13	0.0121843	1.51e-05	5.67e-12	0.052473	27.0253	54.5416	6.28385	8.96394	8.96394	8.96394	1.75525	0.912864	0.708145	-0.086705	2.00376	2.28158	2.34118	0.457869	1.25936	1.00703	1.71618	1.00162	1.54678	0.908497	1.66931	1.17318	0.695108	1.64997	0.364225	1.20072	1.60803	1.44221	2.43301	1.93219	1.35769	1.31499	1.81265	0.43037	2.33181	2.59244
FAU	FAU, ubiquitin like and ribosomal protein S30 fusion [Source:HGNC Symbol;Acc:HGNC:3597]	1	+	295	-0.12324	0.366551	0.489791	0.449609	0.0250562	0.00267917	0.669369	0.0598191	0.0172359	0.571637	5.02	9.01401	8.73758	8.73758	8.73758	-0.276012	-0.934802	-0.478034	-0.623703	-0.0645246	0.10592	-0.247892	-0.664656	0.169231	0.339657	0.0113019	0.0162869	0.420231	0.10179	-0.20077	0.176175	-0.208155	-0.367225	-0.10624	-0.0766356	-0.0480774	-0.370956	-0.226838	0.337162	0.271874	0.216023	0.382857	0.114604	-0.0551359	-0.796372
IVNS1ABP	NA	25	+	296	-0.532524	-0.54872	-0.0161965	0.000261771	0.000169336	0.911382	0.00351647	0.000828046	0.951994	13.3259	14.144	0.0123867	8.6835	8.6835	8.6835	-0.580647	-0.991998	-0.126864	-0.163565	-0.437637	-0.68564	-1.51798	-0.814543	-0.547095	-0.458937	-0.396682	-0.640163	-0.736178	-0.175784	-0.36925	-0.694404	-0.76895	-1.35479	-0.405381	-0.815606	-1.28991	-1.23639	-1.11605	-1.54546	-0.506596	-0.560178	-1.53997	-0.0688211	-1.25605	-1.44286
RPL27A	ribosomal protein L27a [Source:HGNC Symbol;Acc:HGNC:10329]	1	-	297	-0.104418	0.540682	0.6451	0.555055	0.0023011	0.000258495	0.746141	0.00801843	0.00297213	0.348338	9.29237	13.3495	8.7044	8.7044	8.7044	-0.488254	-0.842926	-0.901679	-0.91118	-0.0836771	0.131572	-0.23192	-0.611581	1.46768	0.565005	-0.180256	0.23804	0.27049	-0.0959124	-0.176655	0.489451	-0.133004	-0.319545	-0.304106	0.0964489	0.190155	-0.60652	-0.199311	0.871078	0.912954	0.558186	0.792879	0.255332	0.167926	-0.661333
PKIG	protein kinase (cAMP-dependent, catalytic) inhibitor gamma [Source:HGNC Symbol;Acc:HGNC:9019]	2	-	298	0.898815	2.31266	1.41385	0.000819409	1.61e-15	4.53e-07	0.0082793	1.19e-13	1.92e-05	11.1967	63.4964	25.4523	8.96235	8.96235	8.96235	1.03349	1.31674	0.861599	0.592436	2.41746	1.03823	2.32675	-0.135226	-0.432727	0.258223	0.98596	0.566717	1.53345	0.606709	0.85623	1.32265	1.99892	2.73262	1.29863	2.20055	1.69098	2.85651	2.19219	1.46562	0.757427	1.11945	2.13583	0.720294	2.55162	2.04779
GLRX5	glutaredoxin 5 [Source:HGNC Symbol;Acc:HGNC:20134]	24	+	299	1.53722	2.7928	1.25558	1.8e-07	5.27e-18	3.52e-05	1.39e-05	1.01e-15	0.000631923	27.2383	74.7765	17.1134	8.97386	8.97386	8.97386	2.21117	1.86715	1.57155	0.382248	2.2129	1.68807	2.69745	0.315099	1.30254	1.44912	2.3797	1.09416	1.97284	1.16166	2.20196	2.04493	2.2216	3.04482	0.7029	2.40804	2.27824	2.31556	2.82365	2.97953	1.6662	2.26201	2.58361	1.17649	2.75492	3.31887
LOC103234533	NA	1	-	300	0.296616	2.30384	2.00722	0.270408	3.56e-15	1.61e-12	0.499171	2.38e-13	7.75e-10	1.21468	61.9309	49.9078	9.01894	9.01894	9.01894	-0.395478	-0.132959	0.145466	0.847185	2.08962	-0.767373	2.0243	-0.926098	-0.43266	0.73256	-0.00345704	0.0539993	-0.0632518	0.679061	1.5432	1.01524	1.54005	2.39404	1.71015	2.85507	0.790475	3.08159	1.85015	2.49383	0.956894	0.733956	2.26065	0.10313	2.48228	3.13312
TMEM154	NA	7	-	302	-0.734015	-0.860388	-0.126372	5.77e-05	1.91e-06	0.476641	0.00112677	1.51e-05	0.65132	16.1758	22.6829	0.506539	8.69643	8.69643	8.69643	-1.0711	-1.17915	-0.106383	-0.737417	-0.614946	-0.717133	-1.98898	-0.102155	-0.992149	-1.14222	-0.710463	-0.620021	-0.603272	-0.211481	-0.505344	-0.937692	-0.947853	-1.53714	-0.614111	-1.04676	-1.52739	-1.24002	-1.43171	-1.65911	-1.35682	-0.899258	-1.57377	-0.505042	-1.46586	-1.53156
BMP2K	NA	7	+	303	0.398159	1.01725	0.619091	0.0339188	1.05e-07	0.0012625	0.12897	1.11e-06	0.00987723	4.49879	28.284	10.3966	8.82305	8.82305	8.82305	1.01292	0.677535	0.534482	-0.228774	0.064767	0.686851	1.21275	-0.284659	-0.00597664	0.586024	0.38044	0.320384	0.293346	-0.359879	-0.122909	0.571939	0.713912	1.08207	-0.245481	0.0401052	0.838293	0.748058	1.22143	0.490371	0.68722	-0.0175799	1.06071	0.321608	0.27901	0.287572
RHBDD1	rhomboid domain containing 1 [Source:HGNC Symbol;Acc:HGNC:23081]	10	+	304	0.769964	2.13731	1.36735	0.00263385	6.81e-15	2.35e-07	0.0201438	4.01e-13	1.09e-05	9.0452	60.6514	26.7237	8.91643	8.91643	8.91643	1.04944	0.100442	0.284403	0.256721	1.5413	0.911076	1.90591	-0.367766	0.367981	1.29781	1.69559	0.826888	0.857524	0.0616598	0.844891	1.42836	0.927662	1.61541	0.604314	2.05064	1.76428	2.40095	2.08458	1.94473	1.16166	1.66673	2.40938	0.666407	1.84534	1.87864
SPTA1	spectrin alpha, erythrocytic 1 [Source:HGNC Symbol;Acc:HGNC:11272]	20	+	306	2.28898	2.76205	0.473075	1.31e-08	4.94e-11	0.244138	1.9e-06	1.02e-09	0.42572	32.3214	43.2025	1.35654	8.93022	8.93022	8.93022	3.22277	2.388	2.30723	0.626808	3.56593	3.86565	4.28087	0.883567	3.79181	2.07422	2.96967	1.31522	1.6444	1.32318	2.43597	1.48206	2.23852	3.26931	0.721506	2.03164	2.57184	2.41419	3.94551	2.87391	2.87391	2.46034	2.45541	1.05533	3.02808	4.03518
TNFRSF10C	TNF receptor superfamily member 10c [Source:HGNC Symbol;Acc:HGNC:11906]	8	+	307	-1.24558	-1.56112	-0.315533	3.51e-07	1.26e-10	0.175547	2.26e-05	2.4e-09	0.342314	25.9459	41.3737	1.83492	8.72782	8.72782	8.72782	-1.63264	-1.32395	-0.214609	-1.4847	-0.915937	-1.26502	-2.24145	0.261718	-1.38242	-3.08993	-1.53416	-0.877298	-1.29522	-0.600582	-0.423356	-1.0962	-2.34012	-2.11471	-1.92039	-1.64226	-1.45744	-1.06135	-1.15083	-3.1783	-3.5646	-1.43141	-2.17217	-1.38224	-2.0861	-1.09116
PAG1	phosphoprotein membrane anchor with glycosphingolipid microdomains 1 [Source:HGNC Symbol;Acc:HGNC:30043]	8	-	310	-0.473068	-0.726078	-0.253009	0.000252556	2.18e-08	0.0497755	0.00344019	2.66e-07	0.143398	13.3931	31.3255	3.84901	8.6172	8.6172	8.6172	-0.670115	-0.305248	-0.36708	-0.0415898	-0.89879	-0.811596	-1.36132	0.41385	-0.331782	-0.0236806	-0.711186	-0.301784	-0.889423	-0.525639	-0.846122	-1.06939	-0.91373	-1.41678	-0.211109	-1.23245	-0.886537	-1.55064	-1.26137	-1.3535	-0.341619	-1.00859	-1.61989	-0.73759	-1.76838	-1.85567
RPS18	NA	17	-	311	-0.307448	0.226641	0.534089	0.0800093	0.19611	0.00219156	0.230762	0.310586	0.0148981	3.06471	1.67111	9.38175	8.63821	8.63821	8.63821	-0.6142	-1.03044	-0.833697	-1.01038	-0.414566	-0.124048	-0.512615	-0.893177	0.893912	0.491506	-0.236625	-0.15895	0.227122	-0.176028	-0.506759	0.202051	-0.36674	-0.643118	-0.199599	-0.280582	-0.21382	-0.970402	-0.606831	0.503	0.683157	0.301378	0.391873	0.163451	-0.160758	-1.3284
LOC103219323	NA	12	+	312	0.486705	0.0356015	-0.451104	0.0026946	0.825272	0.00519366	0.0204984	0.882646	0.0280359	9.00352	0.0487394	7.81074	8.62584	8.62584	8.62584	0.353722	1.16283	0.690715	1.12453	-0.262018	0.231646	-0.6444	1.20237	0.935699	0.122819	-0.203764	0.540261	0.943233	0.305652	0.135425	-0.397541	-0.0742642	-0.419673	0.276903	-0.579832	0.501248	-0.927889	-1.15197	-0.405334	-0.143149	-0.301235	-0.579484	-0.219429	-0.851628	-0.41617
TRAM1	translocation associated membrane protein 1 [Source:HGNC Symbol;Acc:HGNC:20568]	8	-	313	0.162493	0.527447	0.364954	0.282784	0.000518418	0.0163798	0.512657	0.00221254	0.0648039	1.15366	12.0482	5.76164	8.70742	8.70742	8.70742	0.0469045	0.236845	0.338133	0.499962	0.0703708	-0.0711923	0.132195	-0.526058	-0.243647	-0.109494	0.724737	0.32516	0.26287	0.00514379	0.0158362	0.306232	0.279926	0.0213313	0.195349	0.572677	0.158847	0.531253	-0.197056	0.0835873	-0.238798	0.0805534	-0.276602	0.61083	-0.290919	-0.470534
DMXL1	Dmx like 1 [Source:HGNC Symbol;Acc:HGNC:2937]	23	+	314	-0.176521	-0.389901	-0.21338	0.230131	0.00822801	0.144407	0.450298	0.0237494	0.300361	1.44005	6.98316	2.13036	8.57933	8.57933	8.57933	-0.149044	-0.346869	0.207236	0.503281	-0.683368	-0.457039	-0.920171	-0.0512356	-0.0293874	0.253083	-0.521319	-0.233589	-0.183329	-0.0152875	-0.300663	-0.671415	-0.273239	-0.940088	0.214378	-0.942197	-0.982616	-1.2858	-1.14106	-1.09427	-0.0251479	-0.668645	-1.2059	0.118389	-1.27256	-1.78452
PTBP3	polypyrimidine tract binding protein 3 [Source:HGNC Symbol;Acc:HGNC:10253]	12	+	315	-0.420096	-0.456869	-0.0367728	0.00303845	0.00126665	0.794193	0.0223276	0.00480647	0.882971	8.78424	10.3905	0.0680529	8.63607	8.63607	8.63607	-0.310121	-0.496183	0.0404357	-0.04681	-0.8771	-0.483833	-1.07526	-0.0721888	-0.459185	-0.274304	-0.513954	-0.236548	-0.666714	-0.630181	-0.71903	-0.595702	-0.463804	-1.19181	-0.181425	-0.800357	-0.768446	-1.04109	-1.00049	-1.05356	-0.465569	-0.825085	-1.44339	-0.215823	-1.41363	-1.63609
LOC103238605	NA	11	+	316	-0.0682618	0.392394	0.460656	0.666399	0.0135502	0.00370529	0.825429	0.0359569	0.0218783	0.185843	6.09582	8.42287	8.67003	8.67003	8.67003	-0.168285	-1.14676	-0.230597	-0.185959	0.20093	0.00120356	0.156982	-0.960981	0.118655	0.312764	-0.0125113	0.35724	0.272368	-0.186472	-0.163615	0.217068	-0.36413	0.0111405	0.212647	0.00843766	-0.122034	0.163234	-0.430119	0.376938	0.161985	0.198309	0.430896	0.0102859	-0.366944	-0.996178
NCOA3	nuclear receptor coactivator 3 [Source:HGNC Symbol;Acc:HGNC:7670]	2	-	319	-0.3567	-0.750492	-0.393793	0.00886393	4.05e-08	0.00375419	0.049325	4.68e-07	0.0220697	6.85004	30.1243	8.39904	8.59303	8.59303	8.59303	-0.514302	-0.336545	-0.031917	-0.199823	-0.730722	-0.627661	-1.31635	0.432104	-0.0437131	-0.30397	-0.622649	-0.551802	-0.760737	-0.201334	-0.0852049	-1.16441	-0.899386	-1.24193	-0.498966	-1.37511	-0.931361	-1.35845	-1.3711	-1.59994	-0.661016	-0.859239	-1.77972	-0.678316	-1.602	-1.46095
KIAA1033	KIAA1033 [Source:HGNC Symbol;Acc:HGNC:29174]	11	+	320	-0.320812	-0.337659	-0.0168468	0.0251293	0.0190672	0.90664	0.104676	0.0478415	0.949261	5.01495	5.49534	0.0137541	8.56736	8.56736	8.56736	-0.351133	-0.752887	-0.0344638	0.0660857	-0.619046	-0.303204	-1.21279	-0.558621	-0.306078	-0.0473845	-0.294567	-0.123195	-0.497544	-0.119993	-0.218301	-0.309161	-0.235152	-1.14317	0.110745	-0.62651	-1.05592	-1.37855	-1.24381	-0.93954	-0.25724	-0.627953	-1.20099	0.306062	-1.22996	-1.72809
TUBB1	tubulin beta 1 class VI [Source:HGNC Symbol;Acc:HGNC:16257]	2	-	321	1.44352	0.786529	-0.656991	1.43e-08	0.00191246	0.00862062	2.03e-06	0.00685087	0.0408072	32.1499	9.63172	6.89978	8.63508	8.63508	8.63508	1.30123	1.57089	1.06314	2.64044	1.62394	0.899202	0.952604	0.651686	1.79397	0.299204	2.24367	1.85587	1.54381	1.75691	1.466	0.302297	0.368282	0.897918	0.369858	0.868336	1.43389	1.26498	0.0650917	-0.461452	-0.543601	0.0401286	-0.00374099	0.308054	0.558608	0.195944
CEACAM8	NA	6	-	324	-1.23218	-1.56843	-0.336246	6.97e-08	3.13e-12	0.120025	6.88e-06	8.38e-11	0.265678	29.0732	48.6038	2.417	8.6449	8.6449	8.6449	-1.40314	-1.82834	-0.165423	-1.93156	-1.05101	-0.803917	-2.16745	-0.301758	-1.2496	-2.67984	-1.03989	-1.06886	-1.08708	-0.713461	-0.730632	-1.29808	-1.77041	-2.05612	-1.55243	-1.86969	-1.66812	-1.63834	-1.57082	-2.70034	-3.11906	-1.18991	-2.28617	-1.16342	-2.12504	-1.80243
C9H10orf54	NA	9	+	325	-0.357981	-0.49701	-0.139029	0.0659275	0.0104308	0.46091	0.204135	0.0290329	0.639024	3.38161	6.5598	0.543684	8.63976	8.63976	8.63976	-0.134835	-0.287796	0.0692201	-0.625211	-0.536795	-0.156585	-1.28075	0.23569	-0.40702	-0.936002	-0.595935	-0.225516	-0.0987242	-0.0979693	0.0139318	-0.25058	-0.730265	-0.908209	-0.786674	-1.07522	-0.531658	-0.916713	-0.99555	-1.19712	-1.00201	-0.613764	-1.08262	-0.807419	-0.866505	-0.874407
NUFIP2	NUFIP2, FMR1 interacting protein 2 [Source:HGNC Symbol;Acc:HGNC:17634]	16	-	326	-0.567459	-0.625854	-0.0583947	1.63e-05	2.01e-06	0.65584	0.000428083	1.58e-05	0.79149	18.5792	22.5815	0.198616	8.56727	8.56727	8.56727	-0.448278	-0.628398	-0.311399	-0.102799	-1.04365	-0.58525	-1.30634	-0.389906	-0.650719	-0.344114	-0.683248	-0.43872	-0.888106	-0.537216	-0.724389	-0.838597	-0.605578	-1.31106	-0.121726	-1.11658	-0.93735	-1.47872	-1.29047	-1.30407	-0.550728	-0.761768	-1.59953	-0.46635	-1.43415	-1.86783
NEK7	ATPase H+ transporting V1 subunit G3 [Source:HGNC Symbol;Acc:HGNC:18265]	25	-	327	-0.150547	0.405023	0.55557	0.319078	0.00746162	0.000266904	0.550109	0.0218126	0.00303164	0.992722	7.15834	13.2895	8.6605	8.6605	8.6605	-0.244147	-0.376086	0.074809	-0.0198471	0.151015	-0.178728	0.0630255	-0.996123	-0.776585	-0.151587	0.28179	-0.102096	-0.420708	-0.257895	-0.282445	0.033397	0.306596	0.0132566	0.168783	0.602765	-0.465205	0.0706288	-0.0419554	-0.327278	-0.155072	0.0339262	-0.319378	0.391325	-0.431518	-0.437689
ARHGAP15	Rho GTPase activating protein 15 [Source:HGNC Symbol;Acc:HGNC:21030]	10	+	328	-0.574105	-0.43809	0.136015	0.0001159	0.00317739	0.357881	0.00191567	0.010578	0.54484	14.8583	8.7027	0.845315	8.57133	8.57133	8.57133	-0.715815	-1.09583	-0.647958	-0.270485	-0.63991	-0.444578	-1.23566	-1.11428	-0.470776	-0.183333	-0.626033	-0.296946	-0.600206	-0.220056	-0.658751	-0.527603	-0.343149	-1.21916	-0.200855	-0.88938	-1.17218	-1.4226	-1.34044	-0.868946	-0.334296	-0.503528	-0.858125	-0.077682	-1.18759	-1.87454
PRDX2	JunB proto-oncogene, AP-1 transcription factor subunit [Source:HGNC Symbol;Acc:HGNC:6205]	6	-	329	1.60024	2.59606	0.99582	5.15e-07	8.96e-14	0.00293822	3.01e-05	3.6e-12	0.0185144	25.2067	55.5834	8.84544	8.82651	8.82651	8.82651	1.98795	0.899091	1.47629	-0.0273895	3.3585	3.30565	2.58463	0.349385	1.49782	1.63483	1.51616	1.4517	1.72516	1.25403	2.10687	1.75707	1.09947	2.82443	0.463761	2.53532	2.44973	1.83429	2.7169	2.81526	1.71545	1.45861	2.67422	0.196913	3.64588	3.23834
TGFBR2	transforming growth factor beta receptor 2 [Source:HGNC Symbol;Acc:HGNC:11773]	15	+	330	-0.298866	-0.500811	-0.201945	0.0143777	4.23e-05	0.0979041	0.0705087	0.00024398	0.230748	5.99116	16.7642	2.73936	8.5483	8.5483	8.5483	-0.423917	-0.233744	-0.165958	0.134989	-0.645045	-0.436732	-1.2378	0.140427	-0.304597	-0.287742	-0.755003	-0.169591	-0.248905	0.0193292	-0.489429	-0.706303	-0.335316	-1.1242	-0.0391223	-1.15272	-0.693137	-1.35346	-1.5054	-1.19125	-0.531367	-0.679958	-1.1444	-0.347046	-1.3176	-1.75261
CLK1	CDC like kinase 1 [Source:HGNC Symbol;Acc:HGNC:2068]	10	-	337	-0.536621	-0.169558	0.367062	0.000351832	0.257867	0.014355	0.00441627	0.382004	0.0590738	12.7721	1.28017	5.99395	8.54648	8.54648	8.54648	-0.817442	-1.19508	-0.656229	-0.383654	-0.630851	-0.358968	-1.11973	-1.18236	-0.264438	-0.256268	-0.375833	-0.327904	-0.641317	-0.0660019	-0.41915	-0.360709	-0.193583	-1.12747	-0.153359	-0.552949	-1.02047	-1.12747	-1.09335	-0.504733	-0.255873	-0.0242928	-0.606388	0.330299	-0.762111	-1.48545
LBR	lamin B receptor [Source:HGNC Symbol;Acc:HGNC:6518]	25	+	339	-0.482623	-0.562642	-0.080019	0.00275608	0.0004663	0.61499	0.020782	0.00201255	0.762103	8.9623	12.2458	0.252973	8.5617	8.5617	8.5617	-0.655086	-0.774561	0.23118	-0.361593	-0.527837	-0.331704	-1.10131	-0.538852	-0.512041	-0.848714	-0.418123	-0.442956	-0.436939	-0.380377	-0.526628	-0.957228	-0.46404	-1.19645	-0.197192	-0.980539	-1.02782	-1.15368	-1.17443	-1.13118	-0.906073	-0.644682	-1.42865	-0.118962	-1.38444	-1.65255
USP9Y	ubiquitin specific peptidase 9, Y-linked [Source:HGNC Symbol;Acc:HGNC:12633]	Y	+	343	-0.317035	-0.351033	-0.0339978	0.0130393	0.00604747	0.790164	0.065695	0.0182769	0.880818	6.16377	7.5361	0.0708077	8.50917	8.50917	8.50917	-0.245422	-0.491991	-0.301767	0.11882	-0.628058	-0.39427	-0.970207	-0.396211	-0.389579	0.0216533	-0.382578	-0.276457	-0.683916	-0.0172682	-0.377174	-0.533994	-0.247044	-1.15951	0.0719829	-0.868387	-0.892399	-1.15886	-1.23964	-1.00338	-0.295358	-0.464611	-1.16807	0.000872734	-1.07753	-1.65848
ZNF207	zinc finger protein 207 [Source:HGNC Symbol;Acc:HGNC:12998]	16	+	344	-0.400647	-0.467715	-0.0670675	0.00154326	0.000226375	0.596045	0.0133491	0.00106583	0.747839	10.0262	13.5984	0.281002	8.50595	8.50595	8.50595	-0.373684	-0.513689	-0.190741	-0.0988158	-0.813631	-0.492257	-1.06514	-0.230055	-0.653951	-0.158542	-0.559791	-0.194064	-0.56294	-0.227307	-0.49274	-0.657776	-0.395981	-1.16744	-0.0159364	-1.01895	-0.962568	-1.26315	-1.32525	-1.04557	-0.424253	-0.625986	-1.15026	-0.0864282	-1.27399	-2.03444
MPP1	membrane palmitoylated protein 1 [Source:HGNC Symbol;Acc:HGNC:7219]	X	-	345	1.31869	2.26404	0.945344	2.05e-06	1.45e-14	0.000973385	8.81e-05	7.67e-13	0.00812729	22.5495	59.1688	10.8775	8.79695	8.79695	8.79695	1.52858	0.895405	0.966839	0.720874	2.51309	2.3246	2.6739	-0.0248689	1.00197	0.989126	1.48123	0.380067	1.05284	0.764051	1.83372	1.23373	1.63129	2.55672	0.985134	1.66036	1.65227	2.069	2.71399	1.75228	1.47182	1.24859	1.42781	0.651753	2.36034	2.88268
OPA1	OPA1, mitochondrial dynamin like GTPase [Source:HGNC Symbol;Acc:HGNC:8140]	15	+	347	0.289828	1.69563	1.4058	0.127622	1.22e-17	1.12e-12	0.313423	2.01e-15	6.15e-10	2.32119	73.1146	50.6298	8.75298	8.75298	8.75298	-0.336521	0.0695334	-0.162737	0.298952	0.834559	0.0757394	1.8397	-0.799917	0.413144	0.410476	0.775771	0.174888	0.261212	-0.652899	0.180261	0.492217	1.36679	1.52831	0.280215	2.01645	1.01657	2.62798	1.38748	1.49723	1.06383	1.1473	1.80685	0.985858	-0.667004	1.53846
PAQR9	progestin and adipoQ receptor family member 9 [Source:HGNC Symbol;Acc:HGNC:30131]	15	+	349	1.51089	3.15357	1.64268	9.92e-06	1.6e-16	3.26e-06	0.000293397	1.73e-14	9.61e-05	19.5269	68.041	21.6544	8.81729	8.81729	8.81729	2.24606	1.78226	1.27995	0.734784	2.19645	2.38027	2.66215	0.742187	1.54577	1.84906	2.82365	0.836584	1.47117	0.97567	2.5707	2.16974	2.31747	3.01139	1.09749	3.02407	3.57811	2.63344	3.42997	3.50254	2.16907	2.71855	3.08726	1.15375	3.41546	3.76174
CCNI	NA	7	-	350	0.84808	1.6298	0.78172	0.000552174	2.01e-10	0.00168301	0.00616364	3.69e-09	0.0121811	11.9307	40.4605	9.86666	8.74112	8.74112	8.74112	1.07936	1.02103	0.495439	0.949129	1.18741	0.417906	1.40865	0.569256	0.450085	1.14356	1.86394	0.591585	0.402728	0.41438	0.393256	0.920748	0.737669	0.986435	0.332554	1.76742	1.69036	1.66456	1.46028	1.20256	0.468453	0.981664	1.23559	0.0584366	1.2368	2.0991
ZNF292	zinc finger protein 292 [Source:HGNC Symbol;Acc:HGNC:18410]	13	+	351	-0.39432	-0.416065	-0.0217447	0.00443448	0.00270299	0.875339	0.0296893	0.00920282	0.930862	8.09674	8.99784	0.0246117	8.50739	8.50739	8.50739	-0.411362	-0.712523	-0.357021	0.0619114	-0.754463	-0.472137	-1.10383	-0.766568	-0.58359	-0.247602	-0.256999	-0.139993	-0.784171	-0.0116367	-0.0835079	-0.508252	-0.195636	-1.20656	-0.027291	-0.909036	-1.04968	-1.24501	-1.30254	-1.23178	-0.491105	-0.446017	-1.10863	-0.0594273	-1.16846	-1.73474
SLC40A1	solute carrier family 40 member 1 [Source:HGNC Symbol;Acc:HGNC:10909]	10	-	353	-0.431493	-0.453808	-0.0223154	0.0259496	0.018299	0.906575	0.107023	0.0462356	0.949261	4.95937	5.5673	0.0137734	8.58099	8.58099	8.58099	-0.731345	-1.37509	-0.0554125	-0.432833	-0.0969729	-0.258323	-0.849392	-0.556564	-0.580199	-1.17436	-0.0231018	-0.250729	-0.554	0.278568	-0.0963122	-0.402395	-1.02988	-0.886325	-1.04457	-0.625013	-0.989567	0.0464283	-0.495801	-1.20552	-1.88331	-0.598788	-1.23679	-0.666097	-0.64277	-0.762572
ACSL1	acyl-CoA synthetase long-chain family member 1 [Source:HGNC Symbol;Acc:HGNC:3569]	7	-	355	-1.22104	-1.61121	-0.390169	2.95e-06	4.59e-10	0.110565	0.000115446	7.85e-09	0.250718	21.8496	38.8461	2.54612	8.57046	8.57046	8.57046	-1.71749	-1.23102	0.0126968	-1.20377	-0.729687	-1.05602	-2.6066	0.332294	-1.38714	-2.56555	-1.64438	-1.35406	-1.38287	-0.632873	-0.301169	-1.30281	-1.96356	-2.21178	-1.54097	-1.51869	-1.53023	-1.90513	-1.03812	-3.08161	-3.06946	-1.62189	-2.42028	-1.48227	-2.19576	-1.13656
IRF1	interferon regulatory factor 1 [Source:HGNC Symbol;Acc:HGNC:6116]	23	-	356	-0.29418	-0.517569	-0.223389	0.0631362	0.0010335	0.154935	0.19869	0.00404115	0.315062	3.45302	10.7666	2.02298	8.50843	8.50843	8.50843	-0.791118	0.193543	0.0730666	-0.232209	-0.302565	-0.328055	-1.54273	0.422783	-0.498868	-0.70931	-0.98637	-0.279009	-0.566842	0.362455	0.17855	-0.307435	-0.580431	-1.36014	-0.349791	-0.985394	-0.510179	-0.865897	-1.40809	-1.5197	-1.37077	-0.596034	-1.25805	-0.584159	-0.96078	-1.14248
FPR1	hyaluronan synthase 1 [Source:HGNC Symbol;Acc:HGNC:4818]	6	-	358	-1.19443	-1.48348	-0.289053	4.72e-05	3.47e-07	0.28101	0.000959211	3.26e-06	0.467178	16.559	25.9701	1.1622	8.6051	8.6051	8.6051	-1.20516	-1.75417	-0.120239	-1.98059	-0.252967	-0.735577	-1.79138	-0.242661	-1.02539	-2.11018	-1.19103	-1.06829	-0.724992	-1.0898	-0.144449	-0.941867	-1.82878	-1.64723	-1.77146	-1.1498	-1.69648	-1.69693	-1.80735	-2.08961	-2.60863	-1.01789	-1.76442	-1.3285	-1.96487	-1.36544
ZNFX1	NA	2	+	359	-0.195791	-0.504559	-0.308768	0.211806	0.00128405	0.0475855	0.428293	0.00486362	0.138696	1.55904	10.3653	3.92457	8.50155	8.50155	8.50155	-0.508723	0.315374	0.168862	-0.214439	-0.328767	-0.305527	-1.15916	0.650509	0.0354565	-0.695868	-0.644174	-0.172115	-0.496301	0.0134512	-0.0573078	-0.778709	-0.733414	-1.01219	-0.600133	-1.33443	-0.37229	-0.612355	-0.881441	-1.37346	-0.765343	-0.587072	-1.41669	-0.66152	-1.39509	-1.10921
FAR1	fatty acyl-CoA reductase 1 [Source:HGNC Symbol;Acc:HGNC:26222]	1	-	360	-0.599561	-0.425841	0.17372	0.000117499	0.00631191	0.264224	0.00193286	0.0189478	0.448011	14.8324	7.45903	1.24649	8.49604	8.49604	8.49604	-0.482771	-1.00792	-0.476382	-0.268907	-0.789262	-0.318718	-1.31243	-1.01191	-0.780964	-0.444682	-0.42461	-0.338632	-0.968795	-0.35257	-0.657515	-0.445704	-0.151747	-1.48381	-0.183162	-0.548475	-1.15906	-1.36896	-1.35669	-1.16007	-0.639703	-0.644399	-1.41114	0.294632	-0.974021	-1.63506
SERINC3	serine incorporator 3 [Source:HGNC Symbol;Acc:HGNC:11699]	2	+	361	0.758726	1.39979	0.641063	0.000682732	1.23e-09	0.00501778	0.00724354	1.97e-08	0.0273542	11.5357	36.9191	7.87302	8.74885	8.74885	8.74885	1.05003	0.436223	0.595604	0.258878	1.69992	0.921212	2.20694	-0.000599364	0.1376	0.00988803	1.25518	0.375621	0.313888	0.0348587	1.1438	0.646032	0.677832	1.53945	0.234172	1.51313	0.560627	1.6865	1.60225	0.684602	-0.015692	0.492955	1.0378	0.0803767	1.137	1.81292
IL6R	interleukin 6 receptor [Source:HGNC Symbol;Acc:HGNC:6019]	20	-	363	-0.329864	-0.665768	-0.335905	0.0440904	4.91e-05	0.0383185	0.154807	0.000279186	0.118996	4.0531	16.4809	4.29083	8.47813	8.47813	8.47813	-0.425807	-0.359896	0.274469	-0.234654	-0.662863	-0.65902	-1.5315	0.693281	-0.164986	-0.877485	-0.833512	-0.0595973	-0.0350744	-0.194132	-0.24873	-0.659835	-1.2109	-1.22096	-0.488813	-1.38561	-0.690507	-1.16655	-1.1475	-1.22242	-0.762813	-0.823454	-1.28513	-0.950983	-1.54977	-1.36607
BIRC3	NA	1	+	364	-0.443345	-0.359872	0.0834731	0.00483068	0.0211567	0.592607	0.0318082	0.0521219	0.745749	7.94176	5.31384	0.286292	8.43109	8.43109	8.43109	-0.529822	-1.16233	-0.443068	-0.398104	-0.6578	-0.423501	-1.05775	-0.584489	0.167222	0.0890172	-0.548637	-0.365804	-0.738983	-0.285422	-0.306211	-0.631172	-0.586425	-1.1906	-0.104106	-0.683326	-0.978262	-1.69008	-0.65484	-0.240229	0.165722	-0.542424	-1.06711	-0.0955016	-1.40586	-1.7351
RPS6KA1	ribosomal protein S6 kinase A1 [Source:HGNC Symbol;Acc:HGNC:10430]	20	-	365	0.341867	0.687921	0.346053	0.0338722	2.55e-05	0.0330976	0.128845	0.000155895	0.107477	4.50114	17.7234	4.54072	8.56839	8.56839	8.56839	0.43812	0.42939	0.405187	0.315339	0.130179	0.398334	0.0912296	0.367004	0.0998624	-0.21856	0.443096	0.186375	0.712283	0.459508	0.321969	0.415791	0.354934	0.238241	0.185245	-0.253107	0.113324	-0.175384	0.529638	0.280457	-0.0195726	0.521845	0.0379914	0.10486	0.857939	0.395971
CTSB	cathepsin B [Source:HGNC Symbol;Acc:HGNC:2527]	8	+	366	0.882175	0.839211	-0.0429636	1.04e-06	3.9e-06	0.810228	5.18e-05	2.87e-05	0.892254	23.8551	21.3142	0.0576636	8.55172	8.55172	8.55172	1.02866	0.938722	1.13419	0.0989859	1.30698	0.885105	0.318497	1.01637	0.776216	0.434168	0.15348	1.05624	1.67341	0.789132	1.41859	0.38064	0.141916	0.519553	-0.160954	0.495628	0.793171	-0.0899928	0.449289	0.0580338	0.656499	0.085109	0.751758	0.290558	0.847645	1.05026
PNRC1	proline rich nuclear receptor coactivator 1 [Source:HGNC Symbol;Acc:HGNC:17278]	13	+	367	0.0647559	0.700521	0.635765	0.705612	6.12e-05	0.00027757	0.849125	0.000338735	0.00312808	0.1427	16.0658	13.216	8.61261	8.61261	8.61261	0.0773273	-0.217483	0.270989	0.0264586	0.0554923	0.0373275	0.429054	-0.38145	-0.428459	0.0183579	0.0753145	0.137366	0.177345	-0.196656	0.0635374	0.182653	0.0332813	0.508403	-0.0733992	0.464803	0.507431	0.398777	0.65276	0.0926888	-0.114389	-0.296236	0.0894757	-0.198801	0.359733	0.757165
SCYL2	NA	11	+	368	0.504264	1.30992	0.805656	0.0122178	2.86e-10	9.16e-05	0.0625669	5.13e-09	0.00132444	6.27899	39.7667	15.3014	8.64902	8.64902	8.64902	0.588714	0.775957	0.826634	0.0944225	1.32729	0.0976963	1.09952	-0.583598	-0.0776479	0.591072	0.633019	0.281734	0.618313	0.0119491	0.429391	0.342458	0.854729	1.41091	-0.186421	1.79249	0.428374	1.25748	1.00591	1.19531	0.471874	0.207407	0.942738	0.844053	0.637789	1.171
UBE2H	ubiquitin conjugating enzyme E2 H [Source:HGNC Symbol;Acc:HGNC:12484]	21	-	369	0.719564	1.49491	0.775349	0.00233582	1.49e-09	0.00150603	0.0182744	2.34e-08	0.0112163	9.26494	36.5412	10.0712	8.7177	8.7177	8.7177	1.2422	0.689563	0.603847	0.0350446	1.18708	1.19168	1.68235	0.254169	0.703544	0.213529	1.23295	0.264945	0.194385	-0.230012	0.593751	1.0225	0.534716	1.66061	0.0152281	0.989892	1.22584	0.990647	1.80643	1.1997	0.30603	0.818095	1.16585	-0.569214	1.3411	2.08785
RNF14	ring finger protein 14 [Source:HGNC Symbol;Acc:HGNC:10058]	23	+	370	1.11372	2.54058	1.42686	6.27e-06	3.1e-22	2.97e-08	0.000210271	5.28e-19	2.1e-06	20.4041	94.0363	30.724	8.7301	8.7301	8.7301	1.71187	1.09377	0.401172	0.721856	2.33374	1.40307	2.62045	-0.451351	-0.028968	1.57938	1.68486	0.119574	0.686052	0.419591	1.12416	2.08212	2.23053	2.11879	1.23577	2.52151	1.65341	2.50639	2.40585	1.80425	1.93272	1.59061	2.05391	1.32185	2.36858	2.59354
TRIM58	NA	25	+	371	1.80723	2.84395	1.03672	4.35e-08	1.17e-15	0.00166383	4.66e-06	9.05e-14	0.0120797	29.9865	64.1258	9.88774	8.7573	8.7573	8.7573	2.16015	2.68237	2.19946	0.943766	2.60683	2.33365	3.01344	1.19641	2.01589	2.19986	2.76783	1.26244	1.58396	0.0255338	2.3172	1.60397	2.26558	3.43742	1.24938	2.79737	2.90622	2.48777	3.06095	2.42434	2.42883	2.45308	2.93766	0.529727	2.05967	3.91106
MGEA5	meningioma expressed antigen 5 (hyaluronidase) [Source:HGNC Symbol;Acc:HGNC:7056]	9	-	372	-0.474257	-0.124029	0.350228	0.00122441	0.396788	0.0167074	0.0112555	0.525826	0.0657129	10.4531	0.718039	5.72686	8.53215	8.53215	8.53215	-0.703851	-0.781182	-0.477818	-0.46137	-0.74778	-0.62502	-0.715857	-0.0224625	-0.135995	-0.341195	-0.349045	-0.675758	-1.09207	-0.194026	-0.416271	-0.569942	-0.41661	-0.946246	-0.548076	-0.591414	-0.831917	-0.536105	-0.724619	-0.728368	-0.428452	-0.367858	-0.83806	-0.464193	-0.322811	0.130723
DCAF11	DDB1 and CUL4 associated factor 11 [Source:HGNC Symbol;Acc:HGNC:20258]	24	+	376	0.693223	1.3555	0.662276	0.000933528	3.73e-10	0.0021184	0.00916089	6.53e-09	0.0145146	10.955	39.2503	9.44401	8.64695	8.64695	8.64695	0.250959	0.633049	0.274451	0.0714303	1.12416	0.935076	1.759	-0.208855	0.227865	0.790714	1.31343	0.0349162	0.683608	0.752406	0.819557	0.118051	0.623886	1.11018	0.364808	0.360129	0.453132	1.23165	1.00132	1.28113	0.899346	0.986697	0.910293	0.350516	1.69852	1.45989
MAPK14	mitogen-activated protein kinase 14 [Source:HGNC Symbol;Acc:HGNC:6876]	17	-	378	-0.718485	-1.01705	-0.29856	4.97e-05	8.84e-09	0.0834101	0.000999863	1.16e-07	0.206211	16.4589	33.0802	2.99717	8.47692	8.47692	8.47692	-0.916075	-0.902553	-0.263751	-0.824589	-0.846234	-0.690454	-1.73461	-0.0102138	-0.687421	-0.954323	-0.925663	-0.390633	-0.729741	-0.593609	-0.348513	-0.979438	-1.01131	-1.55229	-0.993681	-1.37615	-1.42388	-1.54611	-1.84048	-1.72116	-1.18786	-0.992957	-1.64783	-0.806941	-1.76228	-1.88831
ZC3HAV1	zinc finger CCCH-type containing, antiviral 1 [Source:HGNC Symbol;Acc:HGNC:23721]	21	-	379	-0.33887	-0.566571	-0.227701	0.0241226	0.000168815	0.128175	0.101909	0.000826143	0.277283	5.08579	14.1498	2.31447	8.4469	8.4469	8.4469	-0.588007	0.180183	-0.1774	-0.0809671	-0.640619	-0.620301	-1.22401	0.70062	-0.197385	-0.419571	-0.889227	-0.298481	-0.679041	-0.046151	-0.541077	-1.04778	-0.852564	-1.01269	-0.495917	-1.28011	-0.408978	-0.956055	-0.963568	-1.34391	-0.793509	-0.808873	-1.34928	-0.900116	-1.4334	-1.01939
ABHD2	NA	29	+	380	-0.581825	-1.10777	-0.525949	0.00290234	1.35e-08	0.00609359	0.0216333	1.71e-07	0.0316165	8.86787	32.2624	7.52242	8.46079	8.46079	8.46079	-0.808818	-0.497448	0.0982891	-0.821462	-0.164517	-0.266953	-1.97877	0.728128	-0.376593	-1.99016	-1.1646	-0.708105	-0.948457	-0.154502	0.300591	-0.915412	-1.70166	-1.70964	-1.30645	-1.17989	-0.833882	-1.1284	-1.14841	-2.3495	-2.1088	-1.33509	-2.2688	-1.42183	-1.52653	-0.963285
NR3C1	nuclear receptor subfamily 3 group C member 1 [Source:HGNC Symbol;Acc:HGNC:7978]	23	-	381	-0.386215	-0.388611	-0.00239586	0.00294656	0.00270633	0.985249	0.0218666	0.00920942	0.99218	8.84026	8.99558	0.00034185	8.43121	8.43121	8.43121	-0.304019	-0.658291	-0.124116	0.179267	-0.710663	-0.435393	-1.20159	-0.599806	-0.833775	-0.137883	-0.505728	-0.177628	-0.4366	-0.0379618	-0.536887	-0.473734	-0.375547	-1.10896	0.0880455	-0.826017	-0.927708	-1.00889	-1.24071	-1.18494	-0.423078	-0.450483	-1.1265	-0.0945925	-1.23596	-1.77781
RNF145	ring finger protein 145 [Source:HGNC Symbol;Acc:HGNC:20853]	23	-	382	-0.467597	-0.601532	-0.133934	0.000686197	1.22e-05	0.326828	0.00726609	8.05e-05	0.514264	11.5263	19.1336	0.961426	8.43573	8.43573	8.43573	-0.756121	-0.705276	-0.180505	-0.251155	-0.538423	-0.496135	-1.40121	0.0138593	-0.576594	-0.638478	-0.63909	-0.312338	-0.37771	-0.218897	-0.41378	-0.824187	-0.711727	-1.15023	-0.394418	-1.07541	-0.866889	-1.15978	-1.1584	-1.41727	-0.797737	-0.74732	-1.35985	-0.461304	-1.36484	-1.61489
HECTD4	HECT domain E3 ubiquitin protein ligase 4 [Source:HGNC Symbol;Acc:HGNC:26611]	11	-	383	0.825802	1.43344	0.607636	0.000235172	5.85e-10	0.00735141	0.00326188	9.87e-09	0.0363558	13.5269	38.3705	7.18503	8.62351	8.62351	8.62351	1.10799	0.961632	0.630524	0.109104	1.24256	1.30164	1.44717	0.998911	1.04922	0.822256	1.15738	0.314358	0.305435	-0.0245427	0.495122	0.53778	0.392089	1.09215	0.0430553	1.076	1.38352	1.43585	1.91215	1.18714	0.787144	0.835696	1.22511	-0.137373	1.22938	1.47262
DIP2B	disco interacting protein 2 homolog B [Source:HGNC Symbol;Acc:HGNC:29284]	11	+	384	-0.345947	-0.766142	-0.420195	0.018796	2.14e-07	0.00422674	0.0855329	2.11e-06	0.0239976	5.5204	26.9057	8.18374	8.42161	8.42161	8.42161	-0.763002	-0.162791	0.182267	-0.0973213	-0.493318	-0.677138	-1.41801	0.756603	-0.0431228	-0.643499	-0.639484	-0.31067	-0.728887	-0.355159	-0.357817	-1.19412	-1.14849	-1.3194	-0.541797	-1.17537	-0.804761	-1.07765	-1.16698	-1.6875	-0.833991	-0.793638	-1.77676	-0.88486	-1.83458	-1.47012
ARRDC3	NA	4	-	385	-0.731717	-0.336883	0.394835	0.000469334	0.100419	0.0524752	0.00548375	0.184353	0.148819	12.2337	2.69887	3.76055	8.51238	8.51238	8.51238	-0.969494	-1.46181	-0.361206	-0.834469	-0.29481	-0.633556	-1.06172	-1.45768	-1.42266	-0.761031	-0.145775	-0.523439	-0.832031	0.0287997	-0.548902	-0.141973	-0.541404	-1.21329	-0.361833	-0.56019	-1.0682	0.0727722	-0.963979	-1.10417	-1.24217	-0.361313	-0.881859	-0.0430631	-0.955035	-0.985787
PREX1	phosphatidylinositol-3,4,5-trisphosphate dependent Rac exchange factor 1 [Source:HGNC Symbol;Acc:HGNC:32594]	2	+	386	-0.304049	-0.615526	-0.311477	0.0859332	0.000453466	0.0745674	0.241793	0.00196439	0.190309	2.94895	12.2979	3.1795	8.44065	8.44065	8.44065	-0.630128	0.482137	0.234316	-0.036507	-1.07781	-0.573442	-1.73962	1.01789	0.0284923	-0.738411	-1.15373	-0.314673	-0.464316	-0.00997113	-0.280465	-0.690186	-0.676925	-1.15683	-0.471499	-1.37639	-0.310752	-1.32448	-1.42231	-1.66768	-1.02729	-0.713328	-1.43423	-0.684487	-1.17072	-0.933895
SP100	SP100 nuclear antigen [Source:HGNC Symbol;Acc:HGNC:11206]	10	+	391	-0.465964	-0.604783	-0.138819	0.00357216	0.000144451	0.377545	0.0251459	0.000720833	0.562473	8.48943	14.4432	0.778682	8.46032	8.46032	8.46032	-0.688131	-0.133799	-0.197154	-0.837147	-0.5031	-0.483672	-1.30463	0.26984	-0.0674359	-0.797727	-0.822101	-0.443041	-0.863863	-0.307531	-0.126295	-0.795764	-0.750838	-1.29812	-1.00694	-1.24158	-0.766079	-0.939863	-1.02935	-1.18847	-1.01941	-0.692381	-1.3255	-0.483994	-1.27534	-1.02484
NCF2	actin related protein 2/3 complex subunit 5 [Source:HGNC Symbol;Acc:HGNC:708]	25	+	392	-0.730815	-0.930396	-0.199581	0.000345347	3.87e-06	0.310103	0.0043582	2.86e-05	0.496445	12.8069	21.3287	1.03024	8.45916	8.45916	8.45916	-0.830497	-1.28396	0.0288897	-1.16977	-0.612448	0.111837	-2.01236	-0.18983	-0.906301	-1.3874	-1.05977	-0.380269	-0.434651	-0.437318	-0.479576	-0.708905	-1.24151	-1.28628	-1.16504	-1.30419	-1.12589	-1.30081	-1.24011	-1.94329	-1.53974	-0.828658	-1.41565	-0.78239	-1.51884	-1.50143
TMCC2	NA	25	-	393	2.20753	3.09654	0.889007	2.6e-09	3.5e-15	0.0174441	5.73e-07	2.35e-13	0.0677988	35.4643	61.9615	5.65113	8.71752	8.71752	8.71752	2.91285	1.25506	1.74707	0.436801	3.0043	5.12148	3.68798	1.46901	2.25503	1.85792	3.01963	1.53304	2.08	1.23144	2.93941	2.76217	2.26459	2.90354	0.917999	2.11267	3.71978	2.94954	4.26376	2.52484	1.47903	2.16928	3.25901	1.42002	3.15114	4.69049
AFF1	NA	7	+	395	-0.289506	0.149432	0.438938	0.0934462	0.390327	0.0108831	0.255787	0.519389	0.0483284	2.81398	0.737925	6.48431	8.52943	8.52943	8.52943	-0.688733	-0.083063	-0.147632	-0.552744	-0.150849	-0.340155	-0.116393	0.552014	-0.00987261	-0.542048	-0.448145	-0.549641	-0.575017	-0.466727	-0.396196	-0.45966	-0.587662	-0.446006	-0.768403	-0.151595	0.363645	0.231762	0.0311153	-0.249527	-0.65583	-0.452751	0.0867043	-0.720915	-0.155284	-0.107792
PHC3	polyhomeotic homolog 3 [Source:HGNC Symbol;Acc:HGNC:15682]	15	+	397	-0.356443	-0.31076	0.0456824	0.00409718	0.012311	0.712828	0.0279601	0.0332903	0.830384	8.24024	6.26552	0.135468	8.41727	8.41727	8.41727	-0.327125	-0.449924	-0.18252	0.155337	-0.802215	-0.506823	-0.883004	0.0275214	-0.394012	-0.00260943	-0.457579	-0.28753	-0.78108	-0.416193	-0.698789	-0.586379	-0.436725	-1.03364	0.065208	-0.591437	-0.551098	-0.941253	-1.06569	-0.88898	-0.454259	-0.684631	-1.11289	-0.269683	-1.20531	-1.30735
ACSL6	NA	23	-	401	1.43841	2.75109	1.31269	4.34e-05	7.13e-13	0.000338693	0.000906036	2.19e-11	0.00366082	16.7172	51.5095	12.8433	8.71248	8.71248	8.71248	1.34857	1.99403	1.51984	0.19152	2.59279	2.38077	3.35097	-0.293079	1.36687	2.06853	2.52896	0.0349783	1.7473	1.18625	2.06939	1.74731	1.99054	2.94514	0.823612	2.60426	1.80492	2.67508	2.92736	3.01889	2.55821	2.38099	2.44255	1.1078	3.15677	3.58182
LOC103232096	NA	X	+	402	-1.30429	-1.67221	-0.367917	1.17e-05	1.17e-08	0.17957	0.000329925	1.5e-07	0.346563	19.2174	32.5436	1.80118	8.49283	8.49283	8.49283	-1.33597	-1.79315	-0.0407176	-1.51789	-0.708646	-0.531018	-2.28962	-0.571106	-1.20163	-1.67622	-1.79994	-1.56263	-1.85588	-0.919695	-1.10982	-1.49447	-1.51681	-1.99912	-1.25813	-1.95746	-2.5681	-2.40419	-1.663	-2.74563	-1.83444	-1.4866	-2.37784	-1.2933	-2.14703	-2.31774
CA2	carbonic anhydrase 2 [Source:HGNC Symbol;Acc:HGNC:1373]	8	+	403	1.41026	2.77874	1.36848	1.45e-05	5.75e-15	6.16e-05	0.000388108	3.44e-13	0.000980363	18.8066	60.9866	16.0514	8.75219	8.75219	8.75219	1.25802	1.12378	0.24034	1.88368	1.56869	3.05451	3.69442	-0.307312	1.05047	1.26496	2.7382	0.808833	0.651703	0.808147	1.52344	1.08767	2.04364	2.38961	1.95229	1.646	2.51363	3.67978	3.36111	2.65183	1.28947	2.38402	2.25385	0.589365	2.67615	3.50523
YPEL5	yippee like 5 [Source:HGNC Symbol;Acc:HGNC:18329]	14	-	405	0.674451	1.60501	0.930557	0.00276232	7.66e-12	6.29e-05	0.0208123	1.9e-10	0.000995869	8.95817	46.8516	16.014	8.64372	8.64372	8.64372	1.15019	0.276147	0.0392669	0.279711	1.39961	0.958355	2.1089	-0.778371	0.251948	0.714493	1.3954	0.407148	0.110128	0.0674379	0.719346	1.29754	0.846552	1.0903	0.298971	1.76567	0.744919	1.82165	1.54272	1.24374	0.833422	0.835195	0.970721	0.381685	1.47892	1.55893
PTPRJ	protein tyrosine phosphatase, receptor type J [Source:HGNC Symbol;Acc:HGNC:9673]	1	-	406	-0.204785	-0.637654	-0.432868	0.225851	0.000167038	0.0098688	0.445831	0.000818732	0.0451169	1.4668	14.1697	6.65843	8.40143	8.40143	8.40143	-0.214189	0.496257	0.270542	0.118978	-0.746661	-0.508046	-1.40399	0.952069	0.264034	-0.699372	-0.937319	-0.17192	-0.365047	-0.241838	-0.2318	-0.817445	-0.718297	-0.916091	-0.400876	-1.51035	-0.260897	-1.33945	-1.06164	-1.56957	-0.676103	-0.962706	-1.57114	-0.855632	-1.41645	-1.37841
DYRK2	dual specificity tyrosine phosphorylation regulated kinase 2 [Source:HGNC Symbol;Acc:HGNC:3093]	11	+	410	-0.248515	-0.310159	-0.0616436	0.0559069	0.01706	0.634359	0.182584	0.0436283	0.777373	3.65483	5.69019	0.226196	8.3662	8.3662	8.3662	-0.206689	-0.388493	-0.289952	0.300785	-0.633579	-0.359611	-0.926293	-0.0461809	-0.403852	0.207119	-0.421619	-0.0988824	-0.506422	-0.0455716	-0.430245	-0.470625	-0.231105	-1.12761	0.357357	-0.809189	-0.653835	-1.14374	-1.17409	-0.853705	-0.0459518	-0.498677	-1.08414	-0.175027	-1.26781	-1.73483
MAP4K4	mitogen-activated protein kinase kinase kinase kinase 4 [Source:HGNC Symbol;Acc:HGNC:6866]	14	+	411	0.928883	1.72583	0.796951	7.77e-05	2.6e-12	0.00095281	0.00142151	7.09e-11	0.00799108	15.6135	48.9721	10.9171	8.63862	8.63862	8.63862	1.33456	0.672385	0.382422	0.138067	1.48213	1.24861	1.46833	0.669283	0.928291	0.846501	1.3613	0.912408	0.773695	0.229412	1.01178	1.06763	0.370999	1.2119	0.0427446	1.57432	1.69609	1.04955	2.03011	1.1459	0.950457	1.21586	1.66426	-0.0379358	1.79128	2.58773
LOC103228571	NA	22	-	412	-0.103763	0.59309	0.696852	0.549099	0.000678727	6.36e-05	0.741556	0.00279494	0.00100502	0.358934	11.5466	15.9935	8.43412	8.43412	8.43412	-0.530661	-0.910563	-0.833123	-0.897209	0.0924322	0.195364	0.143966	-0.590416	1.06375	0.507821	0.0799552	-0.0365566	0.280527	-0.239076	-0.324117	0.335535	-0.274127	-0.246621	-0.108875	0.0919951	0.130329	-0.37528	0.0331602	0.898152	0.746577	0.550996	0.757807	0.242099	0.23489	-0.468738
RPS27	NA	20	-	413	0.0659337	0.716294	0.65036	0.727768	0.000178301	0.000624134	0.86145	0.000864896	0.00584342	0.121171	14.047	11.7026	8.40253	8.40253	8.40253	-0.127672	-1.07434	-0.633949	-0.745878	0.338025	0.636251	0.382147	-0.680616	1.81778	0.900332	-0.0852655	0.0889831	0.459447	-0.307843	-0.375237	0.753954	-0.169119	0.0674676	-0.0236973	0.459355	0.247354	-0.0811074	0.156764	1.39966	1.23946	0.557182	0.85001	0.00794455	-0.003914	-0.978861
STEAP4	STEAP4 metalloreductase [Source:HGNC Symbol;Acc:HGNC:21923]	21	+	414	-1.3288	-1.67498	-0.34618	4.03e-09	1.48e-13	0.112109	7.71e-07	5.57e-12	0.253056	34.6087	54.5977	2.52423	8.42876	8.42876	8.42876	-1.94419	-1.31145	-0.239063	-1.69868	-0.697325	-1.398	-2.35618	0.0702073	-1.66094	-2.7401	-1.59907	-0.793742	-1.44844	-0.894016	-0.579482	-0.977988	-1.96369	-2.06697	-2.0041	-1.32416	-1.6397	-1.57224	-1.84807	-3.2891	-3.58116	-1.24322	-2.29174	-1.60527	-2.45196	-1.87701
RAP1A	RAP1A, member of RAS oncogene family [Source:HGNC Symbol;Acc:HGNC:9855]	20	-	416	0.550127	2.15235	1.60222	0.0278304	3.92e-16	9.18e-10	0.112302	3.52e-14	1.16e-07	4.83854	66.2761	37.4909	8.68442	8.68442	8.68442	0.479255	0.551834	0.420555	0.959176	0.888735	-0.116972	1.85122	-0.477485	0.847449	0.765533	1.52838	0.478074	-0.578946	-0.515369	0.258198	1.36108	1.65325	1.78692	0.369918	2.69659	1.53878	2.55705	2.22141	1.90542	1.02219	1.2867	1.70411	0.203622	1.44784	2.72078
CD53	CD53 molecule [Source:HGNC Symbol;Acc:HGNC:1686]	20	-	420	-0.22377	-0.404934	-0.181164	0.100592	0.00299687	0.181332	0.268298	0.0100483	0.348878	2.69613	8.80937	1.78667	8.39363	8.39363	8.39363	-0.462235	-0.335958	-0.0575939	0.0097001	-0.420253	-0.294895	-0.945341	0.078341	-0.226664	-0.586823	-0.60137	-0.132526	-0.0306651	0.031149	0.168965	-0.63732	-0.398977	-0.937976	-0.162647	-1.1	-0.654169	-1.07677	-1.27869	-1.09584	-0.611856	-0.55066	-1.13476	-0.343911	-0.965703	-1.31755
ATP5E	NA	2	+	421	0.580287	2.11184	1.53156	0.0247198	2.95e-14	1.96e-08	0.103568	1.42e-12	1.45e-06	5.04341	57.7659	31.5334	8.64118	8.64118	8.64118	0.638329	-0.648386	-0.404244	0.167138	1.3092	0.990862	2.25175	-0.675347	1.56741	0.786691	1.29231	0.338632	0.773509	-0.546695	0.327451	1.69835	0.295382	1.86239	0.335372	2.01429	1.26182	2.57626	2.2873	2.46648	1.11727	1.68603	2.39251	0.374198	1.63935	1.78435
ASH1L	ASH1 like histone lysine methyltransferase [Source:HGNC Symbol;Acc:HGNC:19088]	20	+	422	-0.468828	-0.663599	-0.194772	0.000307267	3.35e-07	0.132265	0.00398215	3.16e-06	0.283179	13.0256	26.0343	2.26571	8.37262	8.37262	8.37262	-0.600245	-0.465744	-0.191419	-0.196102	-0.755068	-0.580619	-1.29215	0.160092	-0.156104	-0.368065	-0.705777	-0.437019	-1.00641	-0.43392	-0.593269	-1.09325	-0.817042	-1.24919	-0.421197	-1.20766	-1.04003	-1.43446	-1.08961	-1.46112	-0.589432	-0.697114	-1.41284	-0.660919	-1.52831	-1.52584
CD164	CD164 molecule [Source:HGNC Symbol;Acc:HGNC:1632]	13	+	423	-0.571583	-0.394648	0.176935	0.000216409	0.0109095	0.24946	0.00305709	0.0301349	0.43168	13.683	6.48	1.32633	8.39427	8.39427	8.39427	-0.622637	-0.568787	-0.459269	0.0988047	-0.960981	-0.784099	-1.28955	-0.843432	-0.81536	-0.447512	-0.346474	-0.412336	-0.752608	-0.351192	-0.349801	-0.412663	-0.126046	-1.39309	0.154619	-0.588159	-0.90285	-1.27662	-1.39823	-1.09846	-0.706602	-0.621152	-1.5536	0.233511	-1.06819	-1.47541
PRKCB	calcineurin like EF-hand protein 2 [Source:HGNC Symbol;Acc:HGNC:24927]	5	+	425	-0.0733514	-0.380757	-0.307405	0.567796	0.00303436	0.0165395	0.756349	0.0101559	0.0652567	0.326384	8.78669	5.74459	8.35387	8.35387	8.35387	-0.195397	0.094574	0.183841	0.281232	-0.488335	-0.0679649	-1.2058	0.586872	0.153955	-0.324582	-0.692184	-0.0272438	-0.0566712	0.0227641	0.00584795	-0.742839	-0.442715	-0.848492	-0.0948578	-1.11424	-0.386724	-1.07621	-1.01711	-1.07983	-0.335524	-0.719042	-1.16308	-0.364879	-1.18507	-1.43489
NADK	NAD kinase [Source:HGNC Symbol;Acc:HGNC:29831]	20	+	426	-0.568204	-0.904478	-0.336273	0.0111971	4.73e-05	0.118327	0.0586041	0.000269691	0.262976	6.43377	16.5534	2.43932	8.39215	8.39215	8.39215	-1.16409	-0.777165	0.210863	-0.792813	-0.511204	-0.355945	-1.99892	0.58253	-0.413335	-1.68423	-0.705426	-0.171476	-0.0841614	-0.196113	-0.0765286	-0.984298	-1.52334	-1.44078	-0.949825	-1.29859	-0.655086	-0.766415	-1.19354	-1.59814	-2.05179	-0.516128	-1.2993	-0.800137	-1.65476	-1.36916
ZC3H11A	small nuclear ribonucleoprotein polypeptide E [Source:HGNC Symbol;Acc:HGNC:11161]	25	-	427	-0.311643	-0.364799	-0.0531556	0.00959255	0.0024658	0.658843	0.05221	0.00851901	0.793531	6.70904	9.1658	0.194932	8.35181	8.35181	8.35181	-0.441498	-0.403762	-0.222767	0.0185315	-0.68272	-0.522295	-0.897193	-0.253033	-0.267462	-0.058103	-0.457241	-0.136549	-0.500815	-0.189527	-0.318174	-0.703509	-0.311591	-1.00583	-0.0642157	-0.935553	-0.905732	-1.17037	-1.09935	-1.01691	-0.186256	-0.593885	-1.06246	-0.0918767	-1.26309	-1.50033
TBCEL	tubulin folding cofactor E like [Source:HGNC Symbol;Acc:HGNC:28115]	1	+	428	0.621012	1.63527	1.01426	0.00423121	3.18e-13	5.01e-06	0.0285835	1.07e-11	0.000134726	8.18183	53.0946	20.8344	8.59729	8.59729	8.59729	0.550916	0.316137	0.37222	0.502743	1.50283	0.819771	1.80567	-0.669915	-0.439768	0.758643	1.31555	0.279364	0.292677	0.210254	0.882963	0.866205	1.02198	1.13709	0.55226	1.47443	0.706956	2.15498	1.40383	0.994877	0.805034	1.23081	1.47221	0.902812	1.15798	1.78025
TAOK1	NA	16	+	429	-0.472391	-0.583293	-0.110901	0.000429584	1.4e-05	0.406535	0.00515748	9.12e-05	0.589983	12.3989	18.8703	0.688912	8.35039	8.35039	8.35039	-0.407549	-0.587268	-0.210435	0.0486722	-0.841619	-0.50723	-1.35281	-0.41821	-0.659752	-0.230202	-0.535066	-0.284236	-0.831475	-0.323186	-0.527444	-0.781129	-0.438474	-1.22173	-0.121275	-1.03019	-0.978425	-1.34026	-1.43525	-1.39476	-0.608206	-0.803907	-1.45706	-0.27169	-1.43808	-1.7242
RASSF2	Ras association domain family member 2 [Source:HGNC Symbol;Acc:HGNC:9883]	2	+	430	-0.422906	-0.786998	-0.364092	0.0127878	3.15e-06	0.0291257	0.0646912	2.36e-05	0.0977992	6.19823	21.7241	4.76017	8.36974	8.36974	8.36974	-0.688031	-0.715061	0.2237	-0.490977	-0.646877	-0.41301	-1.63297	0.552239	-0.410737	-0.953564	-0.519089	-0.296358	-0.346257	-0.231931	-0.266006	-0.827558	-1.14121	-1.46357	-0.802905	-1.21346	-1.00512	-0.949444	-1.31308	-1.79614	-1.22271	-0.656685	-1.61305	-0.679258	-1.6029	-1.16146
SLC25A37	solute carrier family 25 member 37 [Source:HGNC Symbol;Acc:HGNC:29786]	8	+	431	-0.266997	0.639576	0.906574	0.260362	0.00885776	0.000123363	0.48699	0.0252946	0.00167384	1.26683	6.85128	14.7406	8.54393	8.54393	8.54393	-0.225139	0.17289	-0.0150324	-1.41097	0.287614	0.32311	0.132695	0.509484	-0.655127	-0.642913	-0.336725	-0.654376	-0.529591	-0.233278	0.166508	0.115422	0.15528	0.734371	-1.28992	0.374554	0.859669	0.252967	0.71255	0.314322	-0.399151	-0.253598	0.442261	-0.827493	0.779752	1.27758
RPLP1	NA	26	-	433	-0.128206	0.458184	0.58639	0.433025	0.005259	0.000335161	0.655462	0.0162582	0.00363731	0.614696	7.78815	12.8629	8.3752	8.3752	8.3752	-0.419638	-0.746158	-0.705539	-0.89643	-0.0724538	0.275573	-0.227427	-0.420297	0.818068	0.304752	-0.223365	0.154427	-0.0258522	-0.157856	0.0880475	0.0422346	-0.0777673	-0.399972	-0.05732	0.125094	0.0661657	-0.59992	-0.136662	0.717683	0.646472	0.353734	0.817068	0.168317	-0.118342	-0.810696
NFE2	nuclear factor, erythroid 2 [Source:HGNC Symbol;Acc:HGNC:7780]	11	-	434	0.070278	0.990343	0.920065	0.77281	8.88e-05	0.000181389	0.888604	0.000469478	0.00226924	0.0833487	15.36	14.0147	8.57862	8.57862	8.57862	-0.137626	-0.751054	0.0350433	-0.84721	0.827057	0.661097	1.04484	-0.0855298	-0.251544	0.0561159	0.660366	-0.194229	-0.116954	0.107293	0.769858	0.356579	-0.269496	0.936037	-0.217605	0.820774	0.661423	0.762041	0.819958	0.784709	-0.0526341	0.647652	0.798075	-0.722703	1.60491	1.54038
ATP13A3	ATPase 13A3 [Source:HGNC Symbol;Acc:HGNC:24113]	15	-	435	-0.640088	-0.728112	-0.0880243	4.67e-05	3.65e-06	0.570184	0.000956004	2.71e-05	0.728371	16.5756	21.4426	0.322374	8.36434	8.36434	8.36434	-0.658855	-0.754026	-0.0876412	-0.21681	-0.795517	-0.878175	-1.45796	-0.742307	-1.02019	-0.568371	-0.564421	-0.556845	-0.767175	-0.469432	-0.349065	-0.651749	-0.737336	-1.55587	-0.366862	-0.977528	-1.17024	-1.5323	-1.45933	-1.45363	-0.920359	-0.757748	-1.5898	-0.488731	-1.58496	-1.66221
PLCL2	phospholipase C like 2 [Source:HGNC Symbol;Acc:HGNC:9064]	15	+	436	-0.00252961	0.494871	0.4974	0.987116	0.00172496	0.0016869	0.993697	0.00627876	0.0121906	0.000260783	9.82137	9.86241	8.43748	8.43748	8.43748	-0.022368	-0.240882	0.323632	-0.160233	0.252669	0.40307	-0.181714	-0.58838	-0.297543	0.158912	-0.0435449	0.032185	-0.27822	-0.182963	-0.0288667	-0.070118	-0.0309027	0.46262	-0.187348	0.287497	-0.172667	-0.0647475	0.0509198	-0.0730734	0.0268001	0.0689478	0.230567	-0.162659	0.19717	0.163648
GPBP1	NA	4	+	437	-0.0842058	0.638054	0.722259	0.587864	4.49e-05	4.09e-06	0.772382	0.000257181	0.00011473	0.293693	16.6533	21.2237	8.43586	8.43586	8.43586	-0.286842	-0.558134	-0.333827	0.242908	0.167384	-0.233992	0.302653	-0.835044	-0.237204	0.0268984	0.342615	-0.158172	-0.267574	0.0374045	-0.290609	0.185474	0.37194	0.129739	0.272063	0.453118	-0.110176	0.732252	0.27618	0.156022	0.106342	0.348004	-0.0329213	0.409146	0.00630543	-0.310983
GZMB	granzyme B [Source:HGNC Symbol;Acc:HGNC:4709]	24	-	439	0.709623	1.43657	0.726944	0.000371973	1.04e-12	0.000203614	0.0046196	3.11e-11	0.00247144	12.668	50.7622	13.7974	8.38509	8.38509	8.38509	1.42863	1.72538	-0.201285	0.843669	0.740591	1.22271	0.787331	-0.242676	0.194046	0.518128	0.0825639	1.39814	0.777245	1.73559	0.261928	1.88699	2.51767	0.513183	1.26178	1.22131	2.03578	0.995449	-0.860057	0.65747	0.230964	1.73448	1.05509	2.03231	1.40851	-0.222502
BACE2	beta-site APP-cleaving enzyme 2 [Source:HGNC Symbol;Acc:HGNC:934]	2	+	441	1.21748	2.40297	1.18549	1.55e-06	6.23e-19	4.23e-06	7.22e-05	1.88e-16	0.000117638	23.0832	78.9943	21.1558	8.60943	8.60943	8.60943	1.96404	2.00578	0.961538	0.091712	1.69537	1.19196	2.40332	0.910137	0.647971	0.806435	1.66765	0.638204	1.3155	0.985865	1.30713	2.03524	1.86364	2.29803	0.754373	2.17519	1.95052	2.62994	2.36734	1.6832	1.17234	1.77576	1.90247	0.407977	3.0744	2.62142
C12H9orf78	NA	12	+	442	1.03847	2.71805	1.67957	0.000170882	2.25e-19	4.66e-09	0.00255222	9.16e-17	4.58e-07	14.1269	81.0091	34.3251	8.56975	8.56975	8.56975	1.38389	1.53517	0.99425	-0.332875	1.91453	1.26947	1.76272	-0.553521	1.24514	1.15506	1.58779	1.11699	2.06786	0.625215	0.550745	2.55349	2.5097	2.58828	0.661869	2.3989	2.53101	2.45895	2.27077	2.76016	1.59896	1.77167	2.29584	1.18824	2.85274	2.74667
KLF6	Kruppel like factor 6 [Source:HGNC Symbol;Acc:HGNC:2235]	9	-	443	-0.307488	-0.323769	-0.0162812	0.0188733	0.0131305	0.90052	0.0857804	0.0350314	0.945085	5.51322	6.15145	0.015626	8.32036	8.32036	8.32036	-0.331601	-0.391592	-0.352438	-0.0558524	-0.775266	0.0167514	-1.35685	0.112263	-0.597447	-0.350177	-0.573292	-0.0730296	-0.217981	0.206236	-0.478333	-0.571635	-0.15086	-0.9131	-0.0100849	-1.04581	-0.408179	-0.940996	-1.1977	-1.10652	-0.599516	-0.495635	-1.01836	-0.264841	-0.844561	-1.4726
PTAR1	protein prenyltransferase alpha subunit repeat containing 1 [Source:HGNC Symbol;Acc:HGNC:30449]	12	-	444	-0.558553	-0.505217	0.053336	6.99e-05	0.000331213	0.704173	0.00131196	0.00149022	0.824922	15.8149	12.8851	0.144168	8.30843	8.30843	8.30843	-0.546804	-0.9323	-0.193005	-0.0145291	-0.832184	-0.611493	-1.1316	-0.745009	-0.990751	-0.267137	-0.473827	-0.427026	-0.753982	-0.415949	-0.709376	-0.595297	-0.380534	-1.33809	0.16559	-0.873773	-1.09483	-1.29539	-1.28704	-1.10352	-0.505959	-0.776279	-1.58843	0.0798529	-1.44865	-2.02162
2017-03-07	membrane associated ring-CH-type finger 7 [Source:HGNC Symbol;Acc:HGNC:17393]	10	+	446	-0.576808	-0.548842	0.0279665	0.000114013	0.000232761	0.850207	0.00189667	0.00109315	0.916265	14.8892	13.5462	0.0356661	8.33844	8.33844	8.33844	-0.735236	-0.990641	-0.197605	-0.355697	-0.544697	-0.568146	-1.2801	-0.452969	-0.781358	-0.697793	-0.483029	-0.367607	-0.974481	-0.235519	-0.432658	-0.541841	-0.704247	-1.42014	-0.380253	-0.682504	-1.12649	-0.979836	-1.15057	-1.21997	-0.99806	-0.6306	-1.3274	-0.366172	-1.25134	-1.5355
CSTB	NA	2	-	447	1.23721	2.4037	1.1665	1.83e-05	1.88e-14	8.75e-05	0.00046702	9.65e-13	0.00128392	18.3555	58.651	15.389	8.61389	8.61389	8.61389	0.987906	1.51578	1.26231	0.473939	1.97254	1.31967	2.65304	-0.221994	0.503731	1.24885	1.90459	1.72271	1.4039	0.689385	1.92941	1.18443	1.69083	2.85638	0.541795	2.1242	1.94916	2.53977	2.27542	1.96547	1.68821	1.4869	2.74917	-0.218077	2.26095	2.96667
NLRC5	cholesteryl ester transfer protein [Source:HGNC Symbol;Acc:HGNC:1869]	5	+	448	-0.287882	-0.748049	-0.460167	0.122357	5.39e-05	0.012789	0.305168	0.00030232	0.054322	2.38689	16.3071	6.19807	8.31586	8.31586	8.31586	-0.92945	0.901464	0.168796	-0.612793	-0.755476	-0.839226	-1.75723	1.40586	-0.0255868	-0.771292	-1.0678	-0.519326	-0.704475	0.242327	0.25232	-0.671164	-0.94568	-1.40528	-0.804707	-1.21967	-0.420366	-1.34054	-1.39717	-1.75402	-1.43228	-0.957122	-1.54535	-0.990083	-1.24502	-1.06662
TRPM7	signal peptide peptidase like 2A [Source:HGNC Symbol;Acc:HGNC:30227]	26	+	449	-0.011369	0.452484	0.463853	0.932881	0.000812478	0.000627305	0.969879	0.00327172	0.00586141	0.00709306	11.2125	11.6932	8.36767	8.36767	8.36767	-0.248705	-0.447323	-0.0977105	0.45615	-0.00681693	-0.173279	-0.0352167	-0.49841	-0.0799141	0.211412	0.134023	0.0512005	-0.264757	0.0384513	-0.026168	-0.119175	0.181399	-0.051513	0.369206	0.303703	-0.361842	0.31789	-0.256875	0.149542	0.10507	0.0641359	-0.0997466	0.357553	-0.330706	-0.3526
KAT6A	lysine acetyltransferase 6A [Source:HGNC Symbol;Acc:HGNC:13013]	8	-	450	-0.493384	-0.763643	-0.270259	0.000389245	4.1e-08	0.0501732	0.00477093	4.72e-07	0.144265	12.5831	30.1028	3.83566	8.29332	8.29332	8.29332	-0.522636	-0.409072	-0.29505	-0.0228344	-0.872037	-0.411458	-1.33968	0.0541851	-0.119152	-0.338835	-0.906739	-0.511509	-0.853156	-0.513336	-0.841629	-1.04306	-0.805874	-1.20922	-0.443381	-1.55967	-0.81766	-1.58137	-1.32343	-1.49184	-0.500345	-0.949517	-1.69442	-0.771402	-1.67297	-1.69588
PBXIP1	PBX homeobox interacting protein 1 [Source:HGNC Symbol;Acc:HGNC:21199]	20	+	451	-0.289443	-0.547647	-0.258204	0.0553663	0.000281047	0.0846935	0.181296	0.00129115	0.208214	3.67102	13.1927	2.97245	8.29609	8.29609	8.29609	-0.59363	-0.17268	-0.173285	-0.528935	-0.641916	-0.289825	-1.37888	0.302631	0.01852	-0.850943	-0.579271	0.0194445	0.035872	0.193243	-0.157212	-0.672436	-0.624024	-1.09015	-0.557833	-1.15039	-0.645905	-0.917107	-1.86295	-1.03757	-0.897165	-0.415026	-1.1139	-0.445605	-1.13651	-1.64212
LOC103234519	NA	1	-	453	0.377916	2.32634	1.94843	0.164634	4.44e-15	1.22e-11	0.366509	2.83e-13	3.89e-09	1.93114	61.4944	45.9319	8.64471	8.64471	8.64471	-0.112697	-0.0709286	0.372308	0.547335	1.85259	-0.460971	2.28011	-1.03088	-0.906267	0.522055	0.581635	0.0321362	0.618686	0.840471	1.6819	1.12333	1.5346	2.47106	1.41514	2.56715	0.919172	3.31915	1.87012	2.04761	0.723139	1.12207	2.37912	0.832753	2.49828	3.05476
SLA	Src-like-adaptor [Source:HGNC Symbol;Acc:HGNC:10902]	8	-	456	-0.530099	-0.667189	-0.13709	0.00111468	3.61e-05	0.389276	0.0104991	0.000211867	0.573726	10.6267	17.0652	0.741202	8.31965	8.31965	8.31965	-0.529773	-0.476227	-0.113227	-0.381304	-0.786669	-0.387888	-1.34324	0.0584928	-0.534754	-1.03804	-1.02934	-0.264781	-0.61015	-0.151857	-0.716156	-0.60822	-0.597872	-1.32811	-0.512019	-1.43039	-0.820501	-1.23076	-1.37426	-1.27148	-1.11079	-0.686767	-1.28247	-0.655318	-1.35354	-1.40372
RPL30	ribosomal protein L30 [Source:HGNC Symbol;Acc:HGNC:10333]	8	-	457	0.151473	1.01135	0.85988	0.425412	2.01e-07	9.43e-06	0.648294	2e-06	0.000227605	0.635317	27.0241	19.6235	8.38043	8.38043	8.38043	-0.028039	-1.05451	-0.542022	-0.58144	0.423441	0.550712	0.740091	-1.0577	1.33247	0.829719	0.510201	0.332096	0.43324	-0.170246	-0.153762	0.623331	-0.0490317	0.353018	-0.0678801	0.731565	0.278618	0.596062	0.679015	1.1674	0.98977	0.874498	1.19413	0.24359	0.711872	0.0275291
FYB	RPTOR independent companion of MTOR complex 2 [Source:HGNC Symbol;Acc:HGNC:28611]	4	-	458	-0.463194	-0.495806	-0.0326121	0.000579552	0.000239408	0.808657	0.00638562	0.00112072	0.891309	11.8405	13.4934	0.0586408	8.28919	8.28919	8.28919	-0.843405	-0.402384	-0.222269	0.0157018	-0.617634	-0.869029	-1.33802	-0.0577124	-0.238235	-0.31712	-0.49965	-0.22962	-1.27965	-0.226025	-0.437998	-0.744093	-0.548726	-1.39651	-0.291731	-0.629079	-0.828126	-1.15155	-1.17791	-1.41064	-0.721421	-0.724151	-1.46029	-0.568233	-1.25295	-0.979158
CELF2	CUGBP, Elav-like family member 2 [Source:HGNC Symbol;Acc:HGNC:2550]	9	+	459	-0.365667	-0.677263	-0.311596	0.00746726	7.33e-07	0.0220789	0.0436786	6.4e-06	0.0802569	7.15698	24.5276	5.23956	8.27723	8.27723	8.27723	-0.478006	-0.0375943	-0.0480256	0.0601026	-0.783425	-0.526259	-1.48377	0.68041	-0.345322	-0.294951	-0.755674	-0.375433	-0.965188	-0.205184	-0.54865	-0.996662	-0.750917	-1.29114	-0.338123	-1.13044	-0.735897	-1.51737	-1.12448	-1.74692	-0.630605	-0.94819	-1.65355	-0.720021	-1.45575	-1.32927
UGCG	UDP-glucose ceramide glucosyltransferase [Source:HGNC Symbol;Acc:HGNC:12524]	12	-	460	-1.77231	-1.97361	-0.201296	2.04e-10	1.08e-12	0.432723	1.12e-07	3.21e-11	0.614834	40.4293	50.6985	0.615504	8.38373	8.38373	8.38373	-1.71575	-2.11209	-0.695662	-2.09237	-1.27816	-1.37912	-2.52697	-1.42796	-1.62063	-2.01635	-1.57213	-1.47676	-1.93201	-1.95016	-1.21759	-0.905882	-1.99035	-2.56589	-2.12327	-1.65123	-2.53962	-2.61976	-2.45175	-2.54329	-2.46988	-1.17776	-2.53878	-1.69254	-3.07067	-2.83942
DOCK5	dedicator of cytokinesis 5 [Source:HGNC Symbol;Acc:HGNC:23476]	8	+	463	-0.651283	-1.04195	-0.390669	0.00046657	1.81e-08	0.0328279	0.00546553	2.25e-07	0.10686	12.2447	31.691	4.55473	8.29782	8.29782	8.29782	-0.776835	-0.687193	0.187431	-0.489693	-0.606089	-0.636152	-1.88805	0.766229	-0.599367	-1.4355	-1.04353	-0.797967	-1.48934	-0.160061	-0.579861	-1.26428	-1.402	-1.61191	-1.02122	-1.24334	-1.11764	-1.22467	-1.16565	-2.68155	-1.80603	-1.11548	-2.1513	-0.761255	-1.47641	-1.18177
NECAP2	NECAP endocytosis associated 2 [Source:HGNC Symbol;Acc:HGNC:25528]	20	-	464	0.420847	0.895817	0.474969	0.00758446	2.13e-08	0.00283505	0.0440618	2.59e-07	0.0180162	7.12906	31.3754	8.9107	8.43199	8.43199	8.43199	0.392531	0.299965	0.386903	0.0442263	0.951681	0.144212	1.2195	-0.178517	-0.0478162	0.455664	0.457358	0.126332	0.32514	0.441414	0.663566	0.345366	0.634657	0.624043	0.361104	0.544477	-0.175279	0.94171	0.0343894	0.689512	0.385035	0.506783	0.156402	0.223603	0.698456	0.750746
ADAR	adenosine deaminase, RNA specific [Source:HGNC Symbol;Acc:HGNC:225]	20	+	467	-0.0681971	-0.441075	-0.372878	0.666547	0.00531398	0.0181536	0.825496	0.0163822	0.0698471	0.185668	7.76936	5.58126	8.2736	8.2736	8.2736	-0.343558	0.837713	0.193471	0.115565	-0.726752	-0.315091	-1.20433	1.13882	0.284691	-0.28826	-0.871525	-0.158826	-0.439762	0.0412379	0.0617826	-0.739674	-0.689175	-0.939144	-0.232876	-1.55026	-0.157693	-0.868842	-0.967342	-1.27157	-0.539699	-0.705415	-1.55569	-0.504657	-1.36992	-0.796157
SERF2	NA	26	-	468	0.424624	1.61129	1.18666	0.0799301	4.74e-10	2.31e-06	0.23064	8.08e-09	7.33e-05	3.06632	38.7809	22.3219	8.51515	8.51515	8.51515	0.821234	-0.11287	-0.28072	-0.575316	0.931635	0.714766	1.90461	-0.715137	-0.00713193	0.785589	1.0136	0.744448	1.11851	-0.0981714	0.411852	1.32675	0.3004	1.00695	0.149724	1.21208	1.24696	1.91627	1.3792	1.59696	0.650262	1.1187	1.83296	0.30847	1.29068	1.2447
WDFY3	NA	7	-	469	-1.02935	-1.75636	-0.727009	6.65e-06	1.42e-14	0.000914639	0.000219862	7.53e-13	0.00772971	20.2921	59.2093	10.9929	8.33202	8.33202	8.33202	-1.06167	-0.798489	0.124524	-1.53311	-0.721625	-1.11453	-2.32674	0.502067	-0.993899	-1.83515	-1.20401	-1.04208	-1.87962	-0.959591	-0.36456	-1.45333	-2.01256	-2.17574	-1.99142	-1.69868	-1.6164	-1.83955	-1.90892	-3.20647	-2.395	-1.6692	-2.81868	-1.77384	-2.48589	-1.81643
LOC103236415	NA	7	+	472	-0.854114	-1.18391	-0.3298	1.26e-05	1.5e-09	0.0864878	0.000347997	2.35e-08	0.211461	19.0673	36.5303	2.93856	8.27573	8.27573	8.27573	-1.39835	-0.292493	0.252142	-1.17073	-0.464545	-1.19936	-1.93786	0.142485	-1.33993	-1.93232	-0.934762	-0.709816	-1.29805	-0.266882	-0.296998	-0.988652	-1.30133	-1.88327	-1.36282	-1.05946	-1.56151	-0.923278	-1.24043	-2.87994	-2.58611	-0.794736	-2.12927	-1.14591	-1.83563	-1.61952
LOC103216195	NA	2	-	473	-0.18623	-0.328494	-0.142264	0.126128	0.00697679	0.241618	0.311017	0.0205943	0.42295	2.33952	7.27893	1.37113	8.26306	8.26306	8.26306	-0.164743	-0.232237	0.069038	0.184654	-0.619674	-0.160584	-1.06154	0.12066	-0.20491	-0.130425	-0.530605	-0.037973	-0.146275	-0.105007	-0.374712	-0.580522	-0.497746	-0.836112	-0.0194323	-1.00199	-0.619946	-1.21393	-1.01158	-0.954041	-0.279792	-0.523189	-0.929012	-0.273494	-1.13743	-1.3491
XRN1	5'-3' exoribonuclease 1 [Source:HGNC Symbol;Acc:HGNC:30654]	15	+	475	0.0670077	0.457234	0.390226	0.63493	0.00126016	0.00610679	0.804694	0.00478378	0.0316618	0.225435	10.4	7.51852	8.35588	8.35588	8.35588	0.0656686	0.463239	-0.0920765	0.103459	-0.0488253	-0.110229	0.238599	-0.393789	-0.202703	0.156897	0.168516	-0.0256024	-0.526546	0.157455	0.177825	0.135733	0.414536	-0.0290512	0.0403448	0.105705	-0.281747	0.125582	-0.0487682	-0.204091	-0.0771243	-0.0693904	-0.34364	0.371614	-0.303388	0.34814
UBR5	ubiquitin protein ligase E3 component n-recognin 5 [Source:HGNC Symbol;Acc:HGNC:16806]	8	-	476	-0.319844	-0.45197	-0.132126	0.00891602	0.000225533	0.280493	0.0495561	0.0010624	0.466444	6.83957	13.6054	1.1647	8.2424	8.2424	8.2424	-0.342302	-0.132023	-0.238969	0.198265	-0.6983	-0.236497	-1.16666	-0.166869	-0.20355	-0.0690385	-0.648125	-0.286365	-0.782825	-0.274204	-0.435661	-0.841703	-0.146451	-1.09529	-0.0674742	-1.13781	-0.7194	-1.30312	-1.3569	-1.38879	-0.322875	-0.675143	-1.25383	-0.134325	-1.25825	-1.52313
TRIM22	tripartite motif containing 22 [Source:HGNC Symbol;Acc:HGNC:16379]	1	-	478	-0.333731	-0.381605	-0.0478741	0.0258816	0.0110288	0.748338	0.106836	0.030366	0.853209	4.96391	6.46067	0.102933	8.26199	8.26199	8.26199	-0.840212	0.386037	-0.365431	-0.3722	-0.574716	-0.68985	-1.34552	0.527724	-0.190882	-0.506	-0.535092	-0.241004	-0.819673	0.0487522	-0.0388945	-0.501352	0.0491881	-1.47057	-0.344874	-0.967183	-0.701677	-0.869442	-1.19326	-1.21286	-0.930742	-0.484315	-1.41337	0.127486	-1.03185	-1.111
RAVER1	NA	6	-	479	-0.498733	-0.738354	-0.23962	0.00630683	4.66e-05	0.177087	0.0386384	0.000265924	0.343811	7.46048	16.5835	1.8219	8.29353	8.29353	8.29353	-0.633941	-0.787669	-0.114283	-0.743524	-0.641009	-0.181251	-1.27669	0.123118	-0.739988	-1.13655	-0.77604	-0.238468	-0.017491	-0.200863	-0.166395	-0.70165	-0.770058	-1.31554	-0.777348	-1.36917	-0.847912	-0.831265	-1.44466	-1.57773	-1.2358	-0.654556	-1.18745	-0.656004	-1.38213	-1.59341
PGK1	phosphoglycerate kinase 1 [Source:HGNC Symbol;Acc:HGNC:8896]	X	+	480	-0.380679	-0.347843	0.0328361	0.00665751	0.0131131	0.814188	0.0402088	0.034995	0.894976	7.36312	6.15379	0.0552378	8.25508	8.25508	8.25508	-0.452235	-0.812665	-0.150288	-0.452377	-0.550955	-0.501777	-1.07406	-0.641955	-0.400957	-0.359979	-0.698929	-0.0255736	0.0789424	-0.109929	-0.0813499	-0.278686	-0.554476	-1.13102	-0.0587355	-0.705455	-0.948472	-1.26085	-1.68005	-0.403808	-0.347507	-0.454269	-0.677985	0.0139273	-1.09379	-1.90221
PCMTD1	protein-L-isoaspartate (D-aspartate) O-methyltransferase domain containing 1 [Source:HGNC Symbol;Acc:HGNC:30483]	8	-	483	0.199147	1.11534	0.916193	0.26422	8.13e-10	5.35e-07	0.4919	1.33e-08	2.2e-05	1.24651	37.7296	25.133	8.41648	8.41648	8.41648	0.105361	-0.289104	0.0835372	0.472926	0.63733	-0.0332629	1.03064	-0.850323	0.359641	0.108602	0.805459	-0.0671403	-0.0419304	-0.526792	-0.041473	0.42723	0.281774	0.743309	0.291377	1.20294	0.325011	1.16447	1.02973	0.966391	0.402265	0.577018	0.687211	0.603269	0.428167	0.559869
NIPBL	NA	4	+	484	-0.332814	-0.301564	0.03125	0.00901355	0.0178721	0.806284	0.0499206	0.0453588	0.88974	6.82014	5.60864	0.0601343	8.25877	8.25877	8.25877	-0.383929	-0.570148	-0.27887	0.0176682	-0.629169	-0.35328	-1.15161	-0.354378	-0.0808229	-0.03824	-0.307603	-0.256855	-0.811597	-0.208929	-0.297405	-0.60491	-0.46257	-1.08243	-0.409887	-0.633734	-0.770374	-1.07542	-0.90994	-0.954263	-0.311084	-0.544383	-1.05023	-0.356843	-0.881794	-0.891621
DCAF8	NA	20	+	486	0.658611	1.30974	0.651127	0.000402777	6.08e-12	0.000568167	0.00489837	1.54e-10	0.00548144	12.5193	47.3031	11.8775	8.41111	8.41111	8.41111	0.527322	0.65006	0.361031	0.16801	0.701778	1.17506	1.00299	0.300797	0.400444	0.653918	1.24458	0.30205	0.543737	0.246699	0.787129	0.72328	0.542867	0.889278	0.391983	0.582454	1.04109	0.740483	1.11632	1.13358	0.582928	1.02223	1.13817	0.235441	0.856243	1.60061
PHF3	PHD finger protein 3 [Source:HGNC Symbol;Acc:HGNC:8921]	17	-	487	-0.342176	-0.27722	0.0649557	0.00669067	0.0279967	0.60729	0.0403052	0.0654968	0.756712	7.35419	4.82827	0.26414	8.22489	8.22489	8.22489	-0.371068	-0.710912	-0.385504	-9.18e-05	-0.610802	-0.449538	-1.07999	-0.756766	-0.0802176	0.0274403	-0.406774	-0.216308	-0.586388	0.144121	-0.414211	-0.562522	-0.246704	-1.045	-0.177191	-0.808691	-1.01324	-1.24107	-1.03405	-0.745375	-0.0900098	-0.346211	-1.00375	-0.059344	-0.876281	-1.39217
MOB1A	MOB kinase activator 1A [Source:HGNC Symbol;Acc:HGNC:16015]	14	+	489	-0.318686	-0.34274	-0.0240548	0.0216447	0.0136624	0.861697	0.094528	0.0362025	0.922626	5.27412	6.08125	0.0303505	8.24178	8.24178	8.24178	-0.214714	-0.520119	0.0767342	0.0114281	-0.72933	-0.203628	-1.16728	-0.238478	-0.477446	-0.370872	-0.312458	4.47e-05	-0.275163	-0.482183	-0.292721	-0.238522	-0.385333	-1.07108	0.0136828	-0.746781	-0.613082	-1.01666	-1.31526	-0.886803	-0.497358	-0.667314	-1.02014	-0.00479687	-1.25053	-1.67604
LOC103225291	NA	5	+	491	1.32171	2.86444	1.54273	9.52e-05	2.27e-14	1.08e-05	0.0016522	1.13e-12	0.000253666	15.2288	58.2862	19.3607	8.68842	8.68842	8.68842	1.8273	1.30085	1.27062	0.592836	1.78699	1.0864	2.69221	-0.0524101	0.326677	1.40404	1.68973	0.986277	1.03888	2.82894	3.43969	2.45742	1.42403	2.90109	0.880881	1.52886	2.57821	2.67235	3.172	2.36736	1.56182	2.08327	2.29783	0.108892	5.06343	5.12787
SLFN14	schlafen family member 14 [Source:HGNC Symbol;Acc:HGNC:32689]	16	-	492	1.36453	2.4893	1.12477	2.36e-05	4.27e-13	0.000665687	0.000563877	1.4e-11	0.00609255	17.8715	52.5164	11.5827	8.55153	8.55153	8.55153	1.26549	1.87339	0.873238	0.898365	2.46997	2.10581	3.27719	-0.641717	1.14069	1.8664	2.26669	0.300953	0.568897	1.18167	2.07637	0.988472	2.171	2.55511	1.29164	2.08953	1.62101	2.55336	2.14521	2.34281	2.08934	1.93004	2.12332	1.00594	2.83985	3.67353
CREBRF	CREB3 regulatory factor [Source:HGNC Symbol;Acc:HGNC:24050]	23	+	493	-0.439923	-0.317752	0.122171	0.00206762	0.0258598	0.392173	0.0166627	0.0614638	0.576636	9.48852	4.96537	0.732195	8.24588	8.24588	8.24588	-0.793287	-0.752218	-0.049222	-0.195483	-0.351381	-0.38468	-0.970536	-0.543651	-0.739935	-0.613662	-0.149403	-0.45426	-0.912661	-0.125945	-0.26196	-0.505159	-0.38497	-1.22959	-0.168658	-0.560059	-0.933526	-0.61564	-0.718526	-1.04859	-0.91848	-0.414502	-1.35178	-0.0370603	-1.12726	-1.14936
PARP8	NA	4	+	495	-0.592611	-0.513246	0.0793645	3.56e-05	0.000347779	0.578182	0.000773462	0.00155765	0.734397	17.0952	12.7938	0.309184	8.2385	8.2385	8.2385	-0.782104	-0.525064	-0.493491	-0.144771	-0.553419	-0.659823	-1.34816	-0.36673	-1.03031	-0.627231	-0.431671	-0.54052	-1.22048	-0.172478	-0.458296	-0.724553	-0.207498	-1.54326	-0.164621	-0.615039	-0.955276	-1.04876	-1.17798	-1.50584	-0.911055	-0.559582	-1.70251	-0.197394	-1.18721	-1.4728
EML4	echinoderm microtubule associated protein like 4 [Source:HGNC Symbol;Acc:HGNC:1316]	14	-	496	-0.444238	-0.535128	-0.0908897	0.000773618	5.16e-05	0.489806	0.00796249	0.000291164	0.662292	11.3035	16.3875	0.476953	8.20997	8.20997	8.20997	-0.411655	-0.453096	-0.249382	0.0841164	-0.709152	-0.482025	-1.30044	-0.359202	-0.518253	-0.399692	-0.667813	-0.410425	-0.640696	-0.0704621	-0.651754	-0.774383	-0.235944	-1.28755	0.0454783	-1.22958	-0.990909	-1.38425	-1.24744	-1.26709	-0.523439	-0.673079	-1.38864	-0.216057	-1.29613	-1.84477
HELZ	helicase with zinc finger [Source:HGNC Symbol;Acc:HGNC:16878]	16	+	502	-0.315317	-0.379127	-0.0638099	0.00995791	0.00195779	0.601959	0.0536882	0.00698655	0.752841	6.64241	9.5887	0.272051	8.19994	8.19994	8.19994	-0.299596	-0.318657	-0.277788	0.172899	-0.809148	-0.328935	-1.09729	-0.0307776	-0.306596	0.0642358	-0.456282	-0.267549	-0.77825	-0.22409	-0.437482	-0.678636	-0.308058	-1.04347	-0.0485642	-0.891768	-0.765019	-1.16907	-1.06533	-1.23574	-0.324392	-0.614479	-1.2805	-0.190478	-1.173	-1.30418
WDR1	NA	27	+	506	0.420655	0.150111	-0.270544	0.00153602	0.2582	0.0413028	0.0132987	0.382362	0.125433	10.0349	1.27838	4.16355	8.17421	8.17421	8.17421	0.235033	0.659898	0.5037	1.05543	-0.0486385	0.353268	-0.51367	0.459193	0.498677	-0.0218342	0.0409572	0.775113	1.02595	0.527557	0.172203	-0.260438	-0.00200168	-0.199848	0.48246	-0.742115	0.426527	-0.468147	-0.839294	-0.418	-0.069476	-0.144312	-0.349865	0.107615	-0.564543	-1.08205
PHF20L1	PHD finger protein 20-like 1 [Source:HGNC Symbol;Acc:HGNC:24280]	8	+	512	-0.698863	-0.761741	-0.0628783	4.53e-06	5.98e-07	0.676492	0.000165198	5.35e-06	0.805783	21.0273	24.9174	0.174102	8.18356	8.18356	8.18356	-0.744237	-1.05956	-0.368373	-0.452283	-0.778484	-0.685847	-1.56888	-0.644852	-0.697294	-0.486107	-0.593702	-0.504044	-1.03694	-0.567707	-0.659039	-0.870343	-0.674221	-1.51495	-0.473536	-0.915889	-1.4226	-1.71176	-1.43287	-1.41654	-0.737993	-0.855475	-1.58754	-0.393324	-1.62047	-1.92588
XPO4	NA	3	+	513	0.283884	1.07332	0.789434	0.0824926	7.36e-11	1.86e-06	0.235665	1.46e-09	6.21e-05	3.01509	42.4218	22.7301	8.33761	8.33761	8.33761	0.325497	-0.029737	0.102115	0.708276	0.908562	0.19485	0.973389	-0.378142	-0.545903	0.288467	0.490525	-0.101478	0.0599636	-0.153447	0.289751	0.443375	0.512256	0.714486	0.821531	0.700293	0.401655	1.50666	0.631489	0.351927	0.127077	0.654019	0.861952	0.698985	0.144753	0.812307
TMOD1	tropomodulin 1 [Source:HGNC Symbol;Acc:HGNC:11871]	12	-	515	1.10078	2.41862	1.31783	0.000358959	3.04e-13	3.13e-05	0.00449071	1.03e-11	0.000579474	12.7346	53.184	17.3352	8.45031	8.45031	8.45031	1.3195	2.77482	1.48498	1.02644	1.393	0.958912	2.00703	0.114141	0.482227	1.66575	1.62547	0.558822	0.733995	-0.104947	0.648834	1.45363	2.05552	2.28556	0.499849	2.57856	2.33439	2.12084	2.74297	1.64004	1.72668	1.75498	1.86683	0.50445	1.86015	3.23414
KIAA0226L	NA	3	-	517	-0.905309	-1.40596	-0.500651	3.78e-07	2.88e-15	0.00401635	2.34e-05	1.98e-13	0.02317	25.8027	62.3434	8.27641	8.18553	8.18553	8.18553	-1.42717	-1.11325	-0.265518	-0.933569	-0.584054	-0.759156	-2.04979	0.129494	-0.858205	-1.67105	-1.21133	-1.05209	-1.0942	-0.493577	-0.540761	-1.87815	-1.88654	-1.96266	-1.13795	-1.7131	-1.82697	-1.51565	-1.32843	-2.44776	-1.80715	-1.46802	-2.52118	-1.34923	-1.96238	-1.7565
HEMGN	hemogen [Source:HGNC Symbol;Acc:HGNC:17509]	12	+	519	0.928069	2.94771	2.01964	0.00114477	5.73e-21	1.61e-11	0.0106805	4.67e-18	4.5e-09	10.5774	88.2648	45.3966	8.49781	8.49781	8.49781	-0.291237	0.396121	0.604762	1.53105	1.38369	1.16145	3.27682	-1.20993	0.768954	1.31103	1.78518	0.323883	0.794756	1.00824	1.43184	0.704535	2.45198	3.04635	1.84531	2.29352	2.37267	4.38235	2.5869	3.00076	2.06802	2.03918	2.27449	1.49304	3.25061	2.96339
ANTXR2	glycerol kinase 2 [Source:HGNC Symbol;Acc:HGNC:4291]	7	-	520	-0.344224	-0.509779	-0.165554	0.0182395	0.000449643	0.251557	0.0838345	0.00195144	0.433788	5.573	12.3137	1.31464	8.16285	8.16285	8.16285	-0.211087	-1.0139	-0.203465	0.0364229	-0.341807	0.0789519	-1.47834	-0.00894047	-0.825713	-0.620116	-0.658317	-0.0331038	-0.349732	0.0369358	-0.11767	-0.416742	-0.953922	-1.00431	-0.0784517	-0.693405	-0.799215	-1.03293	-1.16101	-1.42958	-0.812137	-0.826428	-1.27787	-0.451699	-1.28233	-1.43934
DPYD	dihydropyrimidine dehydrogenase [Source:HGNC Symbol;Acc:HGNC:3012]	20	+	521	-0.266299	-0.707374	-0.441074	0.0867874	5.55e-06	0.00414926	0.243294	3.96e-05	0.0236992	2.93298	20.6377	8.21731	8.1941	8.1941	8.1941	-0.0260348	-0.43054	0.540918	-0.388919	-0.317838	-0.24154	-1.15747	-0.270946	-0.814948	-0.522831	-0.0898267	-0.15602	-0.558615	-0.456236	0.664536	-0.328127	-0.726428	-0.979462	-0.626318	-0.974935	-1.16262	-1.29277	-2.16667	-1.81153	-0.949922	-0.403071	-1.46822	-0.493943	-1.76097	-1.32892
VWA8	NA	3	-	522	0.48742	1.68997	1.20255	0.025411	1.09e-13	5.8e-08	0.105451	4.22e-12	3.64e-06	4.99566	55.196	29.4286	8.3665	8.3665	8.3665	0.773447	0.0479461	0.20225	0.381935	1.59889	0.226792	1.21222	-0.686597	0.194837	0.655578	1.18388	0.331258	0.43075	0.275914	0.335696	1.14434	1.16389	1.23291	0.470095	1.95779	1.32094	2.07359	1.07608	1.27026	0.514662	1.38823	1.59902	0.669751	1.28072	1.2753
BSG	NA	6	+	524	1.26579	2.22011	0.954315	1.08e-06	1.25e-15	0.000332734	5.29e-05	9.56e-14	0.00362566	23.7733	63.9847	12.8765	8.44295	8.44295	8.44295	1.68332	1.06188	1.02351	0.249733	2.11477	2.00178	2.10101	1.25348	1.04319	1.21941	1.09763	0.887837	1.38352	0.451646	1.61362	1.60594	1.08758	2.06818	0.344439	2.14274	2.15291	1.82268	2.69415	1.91041	1.09202	1.01468	2.02766	0.171457	2.25361	3.25269
TBL1XR1	transducin beta like 1 X-linked receptor 1 [Source:HGNC Symbol;Acc:HGNC:29529]	15	+	525	-0.275317	0.140149	0.415465	0.0443324	0.306504	0.0025684	0.155337	0.435181	0.0166546	4.04386	1.04568	9.09122	8.21025	8.21025	8.21025	-0.400303	-0.2589	0.08896	-0.0873778	-0.452894	-0.554464	-0.691187	-0.636097	-0.528753	0.0377149	0.0393065	-0.140263	-0.59489	-0.363802	-0.404796	-0.20861	-0.0635594	-0.499261	0.0269106	0.0706123	-0.53057	-0.657214	-0.543266	-0.431143	-0.196281	-0.332146	-0.550369	0.129378	-0.613074	-0.100062
PLAC8	COP9 signalosome subunit 4 [Source:HGNC Symbol;Acc:HGNC:16702]	7	-	529	-0.627912	-0.399158	0.228754	0.000890677	0.0357835	0.21584	0.0088352	0.0799914	0.392557	11.0421	4.40739	1.53182	8.18527	8.18527	8.18527	-0.937679	-0.304748	-0.788602	-1.31134	-0.311811	-0.534541	-0.9912	0.203869	-0.0642273	-0.518153	-0.943556	-0.211716	-1.13862	-0.698212	-0.464739	0.0522498	-0.416322	-1.28267	-1.1992	-0.419668	-0.881707	-0.661793	-1.41223	-0.423805	-0.558194	-0.698947	-0.454451	-0.496372	-1.16543	-1.6332
MED13L	mediator complex subunit 13 like [Source:HGNC Symbol;Acc:HGNC:22962]	11	-	531	-0.38733	-0.65749	-0.27016	0.00947178	1.05e-05	0.0680396	0.0517403	7.03e-05	0.178479	6.73163	19.4233	3.32969	8.16649	8.16649	8.16649	-0.473064	-0.158222	0.120667	-0.245783	-0.708948	-0.267912	-1.16135	0.581121	-0.11912	-0.424043	-0.760953	-0.665661	-1.10119	-0.475928	-0.445457	-1.20057	-1.00971	-0.988249	-0.615288	-1.18951	-0.866786	-1.47462	-0.672961	-1.51569	-0.630189	-1.01496	-1.58471	-0.949983	-1.3958	-0.78799
TAGAP	T-cell activation RhoGTPase activating protein [Source:HGNC Symbol;Acc:HGNC:15669]	13	-	532	-0.402327	-0.478887	-0.0765603	0.00163705	0.000176794	0.548052	0.013967	0.000858471	0.709682	9.91761	14.0629	0.360818	8.14145	8.14145	8.14145	-0.720509	-0.599049	-0.328078	-0.00186758	-0.650466	-0.296831	-1.1451	0.0275303	-0.417455	-0.614694	-0.923745	-0.364511	-0.320362	0.0494088	-0.370474	-0.926847	-0.748049	-1.10196	-0.23805	-1.34444	-0.622739	-0.775605	-0.938398	-1.20481	-0.583807	-0.683759	-1.33558	-0.688275	-1.12708	-1.18823
PDZD8	PDZ domain containing 8 [Source:HGNC Symbol;Acc:HGNC:26974]	9	-	533	0.616344	1.37964	0.763292	0.00854438	1.81e-08	0.00146721	0.0479452	2.25e-07	0.010997	6.91567	31.688	10.1194	8.36453	8.36453	8.36453	0.960312	0.31615	0.917346	-0.411444	1.48426	0.312118	1.63236	0.0414323	0.584201	0.543509	1.23573	0.523544	0.441127	-0.00568062	0.470824	0.448125	0.236347	1.1644	-0.302317	1.61396	0.396743	1.03336	1.74128	1.31391	0.712667	0.958974	1.32858	0.0916544	1.3474	1.51413
GLIPR2	GLI pathogenesis related 2 [Source:HGNC Symbol;Acc:HGNC:18007]	12	-	535	0.142006	0.378013	0.236007	0.353955	0.0142867	0.123519	0.585861	0.0375553	0.270633	0.859228	6.00236	2.37212	8.19562	8.19562	8.19562	0.147738	0.0306589	0.0561966	0.184217	-0.212055	0.444519	-0.103606	0.0754902	-0.0584359	-0.269868	-0.0932324	0.479511	0.656671	0.335437	0.0664167	0.262821	0.0751096	-0.443722	0.177057	-0.601529	-0.00163823	0.164733	0.158454	0.123923	-0.0500114	0.0750107	0.0228004	0.111824	0.0717041	-0.851198
VNN2	vanin 2 [Source:HGNC Symbol;Acc:HGNC:12706]	13	+	540	-1.38762	-1.6227	-0.235081	0.000136993	6.16e-06	0.478434	0.00215522	4.36e-05	0.652876	14.5431	20.4372	0.50243	8.20642	8.20642	8.20642	-1.55784	-2.72433	-0.293714	-2.09818	-0.343585	1.03501	-2.18311	-1.45995	-1.05048	-2.29238	-1.90096	-0.739045	-1.57053	-0.787992	-1.04081	-0.890622	-1.16246	-1.29346	-1.61623	-1.70379	-2.36028	-2.11791	-1.776	-1.85061	-2.74135	-2.08986	-2.10966	-1.72133	-1.73286	-2.87218
PCF11	PCF11 cleavage and polyadenylation factor subunit [Source:HGNC Symbol;Acc:HGNC:30097]	1	+	541	-0.445433	-0.454175	-0.00874174	0.000490014	0.000376567	0.945388	0.00564887	0.00166787	0.970328	12.1533	12.645	0.00469215	8.13113	8.13113	8.13113	-0.433529	-0.590955	-0.414674	-0.176907	-0.732331	-0.387117	-1.18811	-0.531509	-0.428115	-0.30762	-0.61458	-0.303362	-0.740047	-0.19228	-0.331894	-0.689387	-0.405626	-1.19141	-0.338768	-1.11131	-1.05981	-1.32909	-1.02861	-1.08648	-0.351664	-0.602058	-1.19947	-0.19342	-1.06501	-1.56263
DNAJC13	DnaJ heat shock protein family (Hsp40) member C13 [Source:HGNC Symbol;Acc:HGNC:30343]	15	-	543	-0.507411	-0.705793	-0.198382	0.00151644	1.01e-05	0.208109	0.013184	6.79e-05	0.382952	10.0585	19.496	1.58453	8.15384	8.15384	8.15384	-0.445909	-0.776885	-0.186086	-0.365417	-0.941503	-0.0973772	-1.37663	-0.335524	-0.513469	-0.53847	-0.442544	-0.481874	-0.779301	-0.384485	-0.239213	-0.870861	-0.629997	-1.31089	-0.633334	-1.28143	-1.18344	-1.40646	-1.33461	-1.48748	-0.800556	-0.746938	-1.50988	-0.411101	-1.38502	-1.5457
RASSF5	eukaryotic translation initiation factor 2D [Source:HGNC Symbol;Acc:HGNC:6583]	25	-	544	-0.252172	-0.417237	-0.165065	0.0727327	0.00291454	0.235905	0.216887	0.00981814	0.416076	3.22025	8.86021	1.4049	8.13642	8.13642	8.13642	-0.172017	-0.221296	-0.0507568	0.127563	-0.68784	-0.368768	-1.35904	0.213913	-0.179823	-0.483818	-0.850837	0.0757118	-0.313638	0.295738	-0.350987	-0.482815	-0.559026	-0.869761	-0.111014	-1.25495	-0.635492	-1.05136	-1.2718	-0.961306	-0.467133	-0.63813	-0.980782	-0.714367	-0.940278	-1.37989
AQR	zinc finger protein 770 [Source:HGNC Symbol;Acc:HGNC:26061]	26	+	547	-0.455883	-0.474804	-0.018921	0.00102986	0.000611321	0.890707	0.00990406	0.00255098	0.93945	10.7731	11.7412	0.0188815	8.14298	8.14298	8.14298	-0.495847	-0.634275	-0.208282	-0.269832	-0.56804	-0.506684	-1.04703	-0.647755	-0.640398	-0.371264	-0.588123	-0.401508	-0.456513	-0.164048	-0.32792	-0.736544	-0.336152	-1.12213	-0.234467	-0.955025	-1.07864	-1.19427	-1.4149	-1.11836	-0.593884	-0.560826	-1.12262	-0.120862	-1.18662	-1.46313
FAM49A	family with sequence similarity 49 member A [Source:HGNC Symbol;Acc:HGNC:25373]	14	+	548	-0.555747	-0.670671	-0.114925	0.0013797	0.000104462	0.49844	0.0123018	0.000542839	0.670245	10.2327	15.0543	0.458257	8.14891	8.14891	8.14891	-0.32589	-0.591976	0.0491083	-0.310742	-1.05733	-0.258772	-1.73952	-0.116568	-0.90267	-0.737197	-0.504716	-0.334561	-1.12009	0.00792512	-0.448744	-0.31272	-0.481181	-1.11524	-0.502234	-1.29152	-0.933858	-1.1285	-1.59899	-1.81745	-1.19128	-0.44326	-1.29619	-0.690054	-1.02596	-1.71382
IGSF6	methyltransferase like 9 [Source:HGNC Symbol;Acc:HGNC:24586]	5	-	553	-0.884475	-0.982689	-0.0982141	1.1e-05	8.69e-07	0.613673	0.000316847	7.45e-06	0.761312	19.3208	24.1995	0.254861	8.16773	8.16773	8.16773	-1.09801	-1.11792	-0.498238	-1.66021	-0.529555	-0.769836	-1.83599	-0.214068	-0.945195	-1.71906	-0.733112	-0.505977	-0.883628	-0.312024	-0.112024	-0.428388	-1.34515	-1.77382	-1.63702	-1.03425	-1.43915	-0.909062	-1.26624	-1.90278	-2.09918	-0.791086	-1.60324	-0.871783	-1.42351	-1.19184
CCPG1	NA	26	+	554	-0.692298	-0.600823	0.0914754	0.000234887	0.0012495	0.617944	0.00326043	0.00474922	0.764552	13.5291	10.4157	0.248767	8.16341	8.16341	8.16341	-1.01852	-1.25968	-0.325448	-0.933045	-0.347618	-0.485844	-1.42557	-0.863121	-0.533991	-1.09101	-0.48689	-0.460421	-0.7122	-0.308544	-0.304569	-0.659305	-0.63437	-1.48501	-0.861563	-0.882894	-1.36721	-1.1207	-1.08595	-1.50713	-1.10245	-0.468783	-1.238	-0.163659	-0.821478	-1.07242
PSMD9	NA	11	+	555	1.00528	2.27519	1.26992	0.000135608	9.48e-16	3.42e-06	0.00213985	7.63e-14	0.0001	14.5622	64.5354	21.567	8.38501	8.38501	8.38501	1.52899	0.44765	0.382614	1.08006	2.16835	0.621883	2.45775	0.116433	-0.113654	0.875164	1.53394	0.726662	1.39483	1.03082	1.65194	1.74567	1.54703	2.04357	1.4659	1.7286	1.0046	2.79346	2.20954	1.95804	1.19989	1.64888	2.28204	0.995577	2.42748	2.23366
RPS12	ribosomal protein S12 [Source:HGNC Symbol;Acc:HGNC:10385]	13	-	556	0.185819	1.15375	0.967928	0.352521	1.93e-08	2.11e-06	0.584525	2.38e-07	6.83e-05	0.864362	31.559	22.494	8.20853	8.20853	8.20853	-0.0874608	-0.874615	-0.823565	-0.867056	0.635588	0.701954	1.03095	-0.81727	1.74784	0.717087	0.53821	0.148045	0.751861	-0.30423	-0.116945	0.941356	0.024597	0.320016	-0.204641	0.835648	0.669989	1.03412	0.703043	1.51827	0.984424	0.977667	1.32623	0.49521	0.936534	0.0945154
FAM49B	family with sequence similarity 49 member B [Source:HGNC Symbol;Acc:HGNC:25216]	8	-	557	-0.621289	-0.58024	0.0410489	8.47e-05	0.000237289	0.791838	0.00151085	0.00111191	0.881737	15.4503	13.5101	0.0696564	8.12736	8.12736	8.12736	-0.704352	-0.920431	-0.321181	-0.715436	-0.704095	-0.562538	-1.53919	-0.478127	-0.57524	-0.658773	-0.582677	-0.284513	-0.540739	-0.509498	-0.412635	-0.537108	-0.592307	-1.4707	-0.537969	-0.783779	-1.08051	-1.24268	-1.40596	-1.07736	-0.824079	-0.639507	-1.185	-0.180675	-1.2764	-1.78643
SPECC1	sperm antigen with calponin homology and coiled-coil domains 1 [Source:HGNC Symbol;Acc:HGNC:30615]	16	+	559	1.03343	2.62066	1.58723	0.0001298	7.53e-19	1.93e-08	0.00207513	2.11e-16	1.44e-06	14.6447	78.6192	31.5599	8.38661	8.38661	8.38661	1.26952	1.2127	0.875367	-0.105498	1.65561	1.12703	1.91146	-0.128481	0.952295	1.08423	1.75173	1.19712	1.77243	0.114979	1.37493	1.89924	1.51221	2.53448	0.337016	1.85713	2.54343	2.34518	2.58275	2.58267	1.58925	2.13793	2.91385	1.30659	2.49301	2.99123
ARL4A	NA	21	-	560	0.819429	2.18758	1.36815	0.00410351	4.56e-13	3.45e-06	0.0279728	1.48e-11	0.000100382	8.23743	52.384	21.55	8.42809	8.42809	8.42809	1.11819	0.544637	0.900512	0.937506	1.70853	1.30725	2.64601	-1.71516	0.0252523	0.469635	1.59401	0.398794	0.64851	0.153337	1.29822	1.93381	1.51258	2.53073	0.944643	2.29596	0.611428	2.76196	1.5359	1.50682	0.871283	1.66508	1.83631	1.01876	2.00018	2.8284
CNBP	CCHC-type zinc finger nucleic acid binding protein [Source:HGNC Symbol;Acc:HGNC:13164]	22	+	561	0.00665446	0.477758	0.471104	0.961861	0.000655731	0.000765258	0.982985	0.00271156	0.00675152	0.0022866	11.6107	11.3237	8.14726	8.14726	8.14726	-0.073728	-0.482637	-0.298257	-0.12795	0.0627054	0.214257	-0.0805876	-0.285391	0.322071	0.113116	-0.162998	0.0754454	0.0504522	0.0815404	0.134367	0.400295	0.185017	-0.334883	0.146007	-0.0914357	-0.446045	-0.159569	-0.192735	0.183864	0.315115	0.201982	-0.103374	0.511987	0.271969	-0.261313
DUSP1	dual specificity phosphatase 1 [Source:HGNC Symbol;Acc:HGNC:3064]	23	-	562	-0.807175	-1.08296	-0.275787	0.000588704	2.97e-06	0.21526	0.0064599	2.24e-05	0.391919	11.8114	21.8335	1.5357	8.14294	8.14294	8.14294	-1.01706	-0.75714	-0.165781	-1.22482	0.0674653	-0.405619	-1.65252	-0.266289	-0.998119	-1.78267	-1.10223	-0.278997	-0.366037	-0.334388	-1.13696	-0.889527	-1.28687	-1.41664	-1.51227	-0.830505	-0.904859	-0.916748	-1.40225	-1.88283	-2.22803	-0.892593	-1.69563	-0.887574	-1.99558	-1.72608
PPP1R12A	protein phosphatase 1 regulatory subunit 12A [Source:HGNC Symbol;Acc:HGNC:7618]	11	-	563	-0.456774	-0.39172	0.0650533	0.000997224	0.00468343	0.637708	0.00965459	0.0146723	0.77887	10.8327	7.9978	0.221752	8.09921	8.09921	8.09921	-0.475068	-0.735905	-0.323159	-0.0810028	-0.843838	-0.227178	-1.27526	-0.714938	-0.333854	-0.372884	-0.543345	-0.189082	-0.78422	-0.131797	-0.435634	-0.500296	-0.172451	-1.29001	-0.0984743	-0.915934	-0.849918	-1.23043	-1.28047	-1.01982	-0.53171	-0.524425	-1.20719	-0.0734225	-1.02347	-1.43611
CPEB4	cytoplasmic polyadenylation element binding protein 4 [Source:HGNC Symbol;Acc:HGNC:21747]	23	+	565	0.705059	1.74786	1.0428	0.00326894	2.25e-12	2.22e-05	0.0235598	6.28e-11	0.00044013	8.65093	49.2512	17.9944	8.33791	8.33791	8.33791	0.43924	1.7761	0.993787	0.212313	1.04676	1.1175	1.68211	-0.0978604	0.282222	0.765356	1.53278	-0.437339	-0.123044	-0.304862	0.957243	0.678025	1.41035	1.81043	0.562237	1.98807	1.13667	1.55679	2.14026	1.21087	1.06707	0.791428	0.589541	0.698225	1.28625	2.26414
SATB1	SATB homeobox 1 [Source:HGNC Symbol;Acc:HGNC:10541]	15	-	566	-0.46444	-0.574672	-0.110232	0.000430363	1.38e-05	0.401691	0.00516354	9.03e-05	0.5859	12.3955	18.8915	0.703258	8.05339	8.05339	8.05339	-0.590549	-1.048	-0.478324	0.211765	-0.706807	-0.82668	-1.01903	-0.0419836	-0.234716	0.305525	-0.542511	-0.288747	-0.877086	-0.42237	-0.897467	-1.03129	-0.882545	-1.46383	0.110674	-0.887201	-1.12743	-1.50895	-1.13119	-1.01989	-0.0420155	-0.87475	-1.29886	-0.45628	-1.65678	-1.62776
HSPH1	NA	3	-	567	-0.683544	-0.511161	0.172383	0.00374932	0.0295992	0.441697	0.0261476	0.068536	0.621531	8.4014	4.73242	0.59187	8.04793	8.04793	8.04793	-0.736895	-0.822189	-0.946243	-0.217999	-1.43485	-0.553876	-1.07058	-1.15477	-0.356584	-0.120825	-1.0282	-0.0483413	-0.166821	-0.30312	-0.742557	-0.742084	-0.760185	-1.26231	-0.290065	-1.06146	-0.460236	-1.57965	-1.36333	-0.494384	-0.254563	-0.342443	-0.620971	-0.423837	-1.24761	-1.91768
RNF130	ring finger protein 130 [Source:HGNC Symbol;Acc:HGNC:18280]	23	-	568	-0.388424	-0.602835	-0.214411	0.0304297	0.000747411	0.221727	0.119366	0.00303775	0.399312	4.68485	11.3675	1.49316	8.11384	8.11384	8.11384	-0.489821	-0.967304	0.267452	-0.78469	-0.315622	-0.118209	-1.52128	-0.259916	-0.567225	-0.983553	-0.364471	-0.0603384	0.205763	-0.0496016	0.183946	-0.308457	-1.1587	-1.08755	-0.968569	-0.806018	-0.734481	-0.923588	-1.4045	-1.35982	-1.10456	-0.377572	-1.09158	-0.394221	-1.25988	-1.49421
WHSC1L1	Wolf-Hirschhorn syndrome candidate 1-like 1 [Source:HGNC Symbol;Acc:HGNC:12767]	8	-	569	-0.402257	-0.468465	-0.0662081	0.00141773	0.000202364	0.598463	0.0125169	0.000967846	0.749807	10.1826	13.809	0.277321	8.10125	8.10125	8.10125	-0.423683	-0.217401	-0.333294	-0.120551	-0.64615	-0.505454	-1.02194	-0.00631467	-0.387942	-0.257171	-0.551091	-0.497942	-0.798449	-0.304718	-0.575526	-0.942348	-0.575228	-0.995109	-0.382509	-1.02047	-0.726127	-1.04945	-0.992924	-1.32471	-0.498176	-0.645762	-1.41264	-0.531629	-1.15888	-1.08756
PNISR	PNN interacting serine and arginine rich protein [Source:HGNC Symbol;Acc:HGNC:21222]	13	+	570	-0.448178	-0.407896	0.0402822	0.000717508	0.00209291	0.761683	0.00753951	0.00740396	0.862447	11.4433	9.46621	0.0919735	8.06401	8.06401	8.06401	-0.49673	-0.716096	-0.655211	-0.254492	-0.657377	-0.35754	-1.08973	-0.684215	0.0162581	-0.168735	-0.674667	-0.335478	-1.02936	-0.068419	-0.34267	-0.713409	-0.197314	-1.12144	-0.0880484	-1.20835	-1.14326	-1.48234	-1.23139	-0.912427	-0.103957	-0.520639	-1.22292	-0.0953841	-0.9512	-1.67545
NLRP12	NA	6	-	571	-1.08674	-1.43248	-0.345733	1.05e-05	4.99e-09	0.140807	0.000307787	6.9e-08	0.295067	19.4145	34.1939	2.16912	8.134	8.134	8.134	-1.71517	-1.17194	-0.162502	-1.42298	-0.42048	-1.07284	-2.24714	0.468362	-1.17744	-2.46743	-1.26737	-0.807662	-0.950384	-0.747239	-0.275465	-0.887346	-1.78199	-1.8877	-1.61754	-1.28878	-1.46808	-1.20899	-1.67623	-2.75794	-3.13662	-0.923236	-1.94136	-1.47576	-2.19812	-1.25709
ESYT1	extended synaptotagmin 1 [Source:HGNC Symbol;Acc:HGNC:29534]	11	+	572	0.419422	0.13933	-0.280093	0.00325797	0.329479	0.0490702	0.0235107	0.4586	0.141768	8.65706	0.950946	3.87295	8.03561	8.03561	8.03561	0.269822	0.92997	0.52328	0.946464	-0.477885	0.476441	-0.791486	1.13153	0.869545	0.32753	-0.435335	0.611031	0.790602	0.528737	0.145532	-0.330149	0.189727	-0.180582	0.613034	-1.16725	0.477606	-0.769111	-0.845782	-0.51101	0.478682	-0.013423	-0.580878	0.115631	-0.552059	-1.15315
PHOSPHO1	phosphoethanolamine/phosphocholine phosphatase [Source:HGNC Symbol;Acc:HGNC:16815]	16	-	574	0.952048	2.46125	1.5092	0.00164436	2.42e-13	2.28e-06	0.0140039	8.51e-12	7.27e-05	9.90941	53.6303	22.3409	8.38312	8.38312	8.38312	1.09076	1.3824	0.816134	-0.545278	1.83633	1.16385	1.88318	0.511266	-0.00821928	1.4342	2.34762	0.596331	1.6619	0.647312	1.56722	1.60309	1.14083	2.08811	-0.052859	2.2487	2.63345	2.02547	2.49506	2.33526	1.66524	2.18701	2.44591	0.408753	2.70965	3.33234
CCNL1	cyclin L1 [Source:HGNC Symbol;Acc:HGNC:20569]	15	+	579	-0.475716	-0.45825	0.0174657	0.000366178	0.000616323	0.896017	0.00456578	0.00256842	0.942128	12.6973	11.726	0.0170811	8.06476	8.06476	8.06476	-0.540808	-0.726071	-0.303839	-0.218363	-0.618111	-0.438854	-1.1833	-0.65493	-0.500855	-0.252567	-0.349545	-0.373744	-0.895448	-0.257709	-0.501266	-0.735994	-0.330318	-1.24618	-0.0917717	-0.83141	-1.13674	-1.25921	-1.12536	-1.14998	-0.427592	-0.526846	-1.33536	-0.012998	-1.22877	-1.93915
RPL9	lipoic acid synthetase [Source:HGNC Symbol;Acc:HGNC:16429]	27	+	583	-0.0942472	0.69117	0.785417	0.639993	0.000640527	9.73e-05	0.808066	0.00265485	0.00138644	0.218752	11.6543	15.1883	8.05979	8.05979	8.05979	-0.648519	-0.664311	-0.856817	-0.795613	0.161804	0.125173	-0.0820927	-0.942758	1.90255	0.775494	0.17885	-0.202478	-0.0819866	-0.369591	-0.180926	0.475114	0.183334	-0.466704	-0.306169	0.584391	-0.321663	-0.648014	0.0284972	1.19785	1.16338	0.899396	1.1137	0.768734	0.263939	-0.706218
UBXN6	chromatin assembly factor 1 subunit A [Source:HGNC Symbol;Acc:HGNC:1910]	6	-	584	0.845049	1.99732	1.15227	0.00126986	1.48e-12	1.89e-05	0.0115769	4.29e-11	0.000390671	10.3858	50.0737	18.2996	8.2941	8.2941	8.2941	0.991683	1.01504	0.999919	-0.32305	1.54984	1.00485	1.5225	-0.266409	0.181347	1.11156	1.50809	1.16926	1.51099	0.648887	1.14628	1.37691	1.01881	1.96335	0.155219	1.804	1.37891	1.90674	1.73896	1.81834	1.16668	1.41161	2.33537	0.54341	2.08823	2.07969
ZAP70	zeta chain of T cell receptor associated protein kinase 70 [Source:HGNC Symbol;Acc:HGNC:12858]	14	+	585	0.131905	0.306617	0.174713	0.311699	0.0186796	0.179863	0.542724	0.0470514	0.346906	1.02346	5.53127	1.79876	8.04007	8.04007	8.04007	0.0169986	0.95067	-0.394115	0.58986	-0.603502	-0.364589	-0.649976	0.487235	-0.0184528	0.177111	-0.284248	0.452873	0.346286	0.83853	-0.188855	0.105506	0.931921	-0.653092	0.732003	-0.470014	0.182689	-0.528947	-1.28093	-0.239453	0.0377716	0.334068	0.00932262	0.7818	-0.0985563	-1.59104
TUBA4A	tubulin alpha 4a [Source:HGNC Symbol;Acc:HGNC:12407]	10	-	586	0.847478	1.15431	0.306833	0.00032059	1.81e-06	0.206173	0.00412065	1.44e-05	0.380435	12.9461	22.7844	1.5981	8.23133	8.23133	8.23133	0.876578	0.146406	0.318755	0.336648	1.20526	2.35571	1.44633	0.0254213	1.02947	0.126924	0.472363	0.38638	0.811414	0.620095	1.28521	0.614856	0.349555	0.961328	0.231455	-0.0498118	0.884577	0.465474	1.88076	0.955431	0.220911	0.0231453	0.0665549	-0.120122	1.38398	1.97122
S100A8	S100 calcium binding protein A8 [Source:HGNC Symbol;Acc:HGNC:10498]	20	+	589	-1.19303	-1.25847	-0.0654371	0.00612237	0.00319383	0.868807	0.0378166	0.0106214	0.927146	7.51393	8.69329	0.0272825	8.18191	8.18191	8.18191	-0.867197	-2.40082	0.619987	-4.06102	-0.0667109	0.314963	-0.464942	-1.31565	1.74208	-2.58867	-1.15049	-0.717615	-1.05068	-1.13958	-0.439224	0.184133	-1.68786	-1.53101	-3.2983	-0.105068	-2.10002	-1.90189	-0.862439	-0.947612	-2.68828	-0.868026	-0.363836	-1.88788	-1.14033	-0.584203
RPL27	ribosomal protein L27 [Source:HGNC Symbol;Acc:HGNC:10328]	16	-	590	-0.176291	0.404102	0.580393	0.322185	0.0234956	0.00109903	0.553342	0.0568019	0.00893374	0.980055	5.13149	10.6528	8.05351	8.05351	8.05351	-0.526437	-1.14805	-0.948924	-1.03654	-0.0103585	0.182459	-0.141211	-0.89639	1.34458	0.504239	-0.192742	-0.0422845	0.402232	-0.226626	-0.259279	0.37964	-0.321247	-0.545622	-0.256009	0.100714	-0.223967	-0.625556	-0.459852	0.936127	0.739129	0.515828	0.730764	0.253344	-0.0784828	-1.1648
CYTIP	cytohesin 1 interacting protein [Source:HGNC Symbol;Acc:HGNC:9506]	10	-	592	-0.40584	-0.281359	0.124482	0.000735692	0.0190864	0.29926	0.00767321	0.0478769	0.485691	11.3968	5.49358	1.07749	8.04083	8.04083	8.04083	-0.352677	-0.577332	-0.503225	-0.315651	-0.37058	-0.573767	-1.04948	-0.267373	-0.25794	-0.068167	-0.748934	-0.351792	-0.569067	-0.231326	-0.467332	-0.365029	-0.281518	-1.05482	-0.26405	-0.657632	-0.802863	-0.991679	-1.16774	-0.621897	-0.293656	-0.493932	-0.993631	-0.0469763	-0.97456	-1.53398
GABARAP	GABA type A receptor-associated protein [Source:HGNC Symbol;Acc:HGNC:4067]	16	-	593	0.0928714	0.708159	0.615288	0.595737	7.4e-05	0.000514334	0.777781	0.000399993	0.005081	0.281473	15.7059	12.063	8.16597	8.16597	8.16597	0.169378	-0.44615	0.0642552	-0.0300286	0.28953	0.370055	0.231026	-0.479767	-0.513379	0.154641	0.186916	0.145904	0.400632	0.204935	0.320755	0.490157	-0.138921	0.34165	-0.197561	0.483051	0.298771	0.28147	0.258787	0.362702	0.0801627	0.220763	0.262055	-0.0311272	0.610751	0.566761
WDR83OS	mannosidase alpha class 2B member 1 [Source:HGNC Symbol;Acc:HGNC:6826]	6	-	594	0.655786	1.5622	0.906415	0.00410943	9.26e-11	0.000115761	0.0280029	1.8e-09	0.00159788	8.23482	41.9709	14.8605	8.25378	8.25378	8.25378	1.1731	0.415693	0.0327677	-0.202753	1.16713	0.77075	1.67277	-0.388071	-0.0921307	0.786946	1.35032	0.703926	0.974263	0.28178	1.23251	1.29644	0.580741	1.13419	0.215624	1.30082	1.02408	1.54053	1.31341	1.28266	0.641549	0.960549	1.7872	0.271044	1.21002	1.51059
ITPR2	inositol 1,4,5-trisphosphate receptor type 2 [Source:HGNC Symbol;Acc:HGNC:6181]	11	-	595	-0.234143	-0.536889	-0.302747	0.0605576	1.85e-05	0.0154919	0.193004	0.000117415	0.0621565	3.52205	18.3357	5.85965	7.99655	7.99655	7.99655	-0.142728	-0.333211	0.0164982	0.191814	-0.638009	-0.0884653	-1.25384	0.106538	0.107785	-0.0813262	-0.804495	-0.0898158	-0.714987	-0.124071	-0.267301	-0.970422	-0.597621	-0.9634	-0.0272617	-1.28509	-0.919194	-1.56951	-0.979097	-1.29966	-0.142479	-0.928546	-1.39576	-0.585887	-1.32355	-1.51483
SPTBN1	spectrin beta, non-erythrocytic 1 [Source:HGNC Symbol;Acc:HGNC:11275]	14	-	596	0.175924	-0.258548	-0.434472	0.26386	0.103382	0.00579746	0.491572	0.188738	0.0304295	1.24839	2.65258	7.6122	7.96519	7.96519	7.96519	-0.113509	0.361937	0.336477	0.780562	-0.399698	-0.140458	-0.559858	0.888156	1.0855	0.409673	-0.476126	0.137839	0.121671	0.16688	-0.235151	-1.02911	-0.842024	-0.625853	0.220562	-1.4131	0.0325261	-1.21022	-0.714902	-0.642456	0.754157	-0.500033	-0.998835	-0.562421	-1.32656	-1.33971
AGTPBP1	ATP/GTP binding protein 1 [Source:HGNC Symbol;Acc:HGNC:17258]	12	-	599	-0.183605	0.646274	0.829879	0.333623	0.000846264	1.61e-05	0.565035	0.00339465	0.000345932	0.934783	11.1369	18.6	8.18346	8.18346	8.18346	-0.219619	-0.28278	-0.00917728	-0.578088	0.199259	-0.0615853	0.44635	-0.66268	-0.331029	0.0764875	0.149838	-0.392092	-0.568303	-0.520864	-0.289327	0.0228627	0.169331	0.301027	-0.554876	0.597781	0.0453366	0.510983	0.395168	0.355951	-0.0406498	0.171354	0.176359	-0.154361	0.5153	0.597652
TAX1BP1	Tax1 binding protein 1 [Source:HGNC Symbol;Acc:HGNC:11575]	21	-	600	0.615734	1.68715	1.07142	0.00338685	9.73e-15	6.84e-07	0.0241655	5.5e-13	2.65e-05	8.58639	59.9496	24.6603	8.19709	8.19709	8.19709	0.75937	0.624832	0.107018	0.056788	0.967759	0.921894	1.2141	-0.889841	1.06012	0.963944	1.03657	0.411897	0.146975	0.429526	0.545344	1.44309	1.47052	1.34127	-0.0103359	1.51245	0.739976	0.863261	1.18939	1.59425	1.31025	1.1156	1.21366	0.892416	1.69573	1.79139
LPGAT1	integrator complex subunit 7 [Source:HGNC Symbol;Acc:HGNC:24484]	25	+	601	-0.566077	-0.754888	-0.188811	0.000241619	9.04e-07	0.214809	0.00332191	7.71e-06	0.391478	13.4761	24.1233	1.53872	8.03007	8.03007	8.03007	-0.663422	-0.760579	-0.039903	-0.404983	-0.589976	-0.414049	-1.66209	-0.057556	-0.719836	-0.755807	-0.804796	-0.449556	-1.04606	-0.296796	-0.303277	-0.775102	-0.772696	-1.57793	-0.521485	-1.03111	-0.989068	-1.20093	-1.40586	-1.73158	-1.18583	-0.818637	-1.68219	-0.453315	-1.43347	-1.66324
RASA2	RAS p21 protein activator 2 [Source:HGNC Symbol;Acc:HGNC:9872]	15	-	602	-0.737203	-0.75523	-0.0180264	1.36e-06	7.51e-07	0.90455	6.46e-05	6.55e-06	0.947656	23.341	24.4801	0.0143798	8.02119	8.02119	8.02119	-0.738536	-1.16806	-0.410261	-0.371013	-0.795586	-0.8326	-1.49242	-0.630033	-0.708874	-0.521146	-0.71135	-0.395428	-0.869796	-0.729342	-0.959703	-0.947751	-0.826259	-1.55002	-0.277297	-1.01529	-1.22552	-1.76083	-1.43301	-1.12186	-0.767641	-0.896515	-1.36367	-0.367332	-1.80587	-2.0033
PDE4B	phosphodiesterase 4B [Source:HGNC Symbol;Acc:HGNC:8781]	20	-	603	-0.62794	-0.791636	-0.163697	1.74e-05	5.69e-08	0.259539	0.000448815	6.39e-07	0.442814	18.4494	29.4648	1.27122	7.99266	7.99266	7.99266	-1.13916	-0.960533	-0.130505	-0.344303	-0.403006	-0.667264	-1.48	-0.292238	-0.837863	-0.952917	-0.966296	-0.41009	-1.03453	-0.0551486	-0.446344	-0.962832	-1.0846	-1.60286	-0.370744	-0.990899	-1.18189	-0.738897	-1.2639	-1.64632	-1.22836	-0.898541	-1.68136	-0.889583	-1.80447	-1.74336
LOC103222013	NA	17	-	604	0.407494	0.336994	-0.0704999	0.00401158	0.0177907	0.617908	0.0275262	0.0452011	0.764552	8.27856	5.61664	0.248819	7.99305	7.99305	7.99305	0.421165	0.730966	0.864613	0.489563	0.00124148	0.661616	-0.47377	0.252426	0.227057	0.333852	-0.345841	0.474239	0.854638	0.984409	0.219452	0.437498	0.470376	0.111734	0.838361	-1.02862	0.205393	-0.537592	-1.23747	0.0529072	0.204166	0.167645	0.125062	0.659039	-0.320502	-1.47713
STK38	serine/threonine kinase 38 [Source:HGNC Symbol;Acc:HGNC:17847]	17	+	605	-0.221657	-0.337009	-0.115352	0.0633876	0.00479024	0.333454	0.19918	0.0149744	0.520801	3.44645	7.95697	0.935438	7.98635	7.98635	7.98635	-0.38754	-0.248037	-0.285344	0.261014	-0.683651	-0.319814	-1.13412	0.358795	0.0609562	0.000976698	-0.666208	-0.291836	-0.216838	0.0732937	-0.459898	-0.759681	-0.368433	-0.782021	0.144079	-1.25031	-0.579054	-1.37198	-1.24357	-0.903477	-0.0818214	-0.503386	-1.0643	-0.164063	-1.0606	-1.41019
PLEC	plectin [Source:HGNC Symbol;Acc:HGNC:9069]	8	-	607	-0.0387573	-0.564328	-0.525571	0.835533	0.00246901	0.00535625	0.921582	0.00852852	0.0287563	0.0431023	9.16342	7.75505	7.96507	7.96507	7.96507	-0.563046	0.649823	0.0135625	0.0147449	-1.10882	-0.541371	-2.0389	1.27005	0.634866	-0.156612	-0.830322	0.148461	0.277733	0.414679	0.0955419	-0.500815	-0.901483	-1.33551	-0.0816468	-0.848638	0.143835	-1.82565	-2.98077	-0.937615	-1.52036	-0.726128	-1.08868	-0.34951	-1.16678	-1.33092
RPL11	ribosomal protein L11 [Source:HGNC Symbol;Acc:HGNC:10301]	20	-	608	0.0944994	0.895208	0.800709	0.622211	4e-06	3.32e-05	0.795657	2.93e-05	0.000604858	0.242773	21.2662	17.2226	8.02792	8.02792	8.02792	-0.267256	-0.490279	-0.842941	-0.807715	0.224703	0.165572	0.0389399	-0.765303	2.19346	0.826966	0.126443	0.366199	0.369924	-0.0867612	0.115388	0.733919	0.290927	-0.0974804	-0.274335	0.370934	-0.0103198	-0.347902	0.205859	1.3724	1.27393	0.983783	1.32943	0.738519	0.725958	-0.0665174
FAM104A	family with sequence similarity 104 member A [Source:HGNC Symbol;Acc:HGNC:25918]	16	+	612	0.870395	1.66721	0.796814	9.82e-05	6.54e-13	0.000548969	0.00169125	2.03e-11	0.00535074	15.1713	51.6781	11.9415	8.21671	8.21671	8.21671	1.10552	0.181851	0.0521502	0.364214	1.70071	0.970334	2.00565	-0.116086	-0.030572	1.0417	1.86315	0.50907	1.08184	0.292961	0.955383	0.883718	0.509258	0.924269	0.520359	1.41348	1.23839	1.67734	1.97224	1.07416	1.03389	1.0521	1.36957	0.756543	1.49356	1.59284
SLC25A51	solute carrier family 25 member 51 [Source:HGNC Symbol;Acc:HGNC:23323]	12	+	613	0.558001	1.41167	0.85367	0.00721367	4.12e-11	6.08e-05	0.0425402	8.62e-10	0.000972055	7.21898	43.5559	16.0791	8.21063	8.21063	8.21063	0.819498	-0.202351	0.133137	0.234091	1.36227	0.369466	1.60729	-0.0746526	-0.320962	0.749618	1.3591	0.0908344	0.469851	0.280883	0.518909	0.583279	0.0799312	0.752192	0.306092	1.26075	0.77168	1.94089	1.86948	0.952466	0.819683	0.791955	1.04132	0.665216	1.04147	1.15404
IFI30	NA	6	+	614	-0.199383	-0.406854	-0.207471	0.201932	0.00928685	0.180904	0.415953	0.0263138	0.348341	1.62834	6.76681	1.79018	8.0074	8.0074	8.0074	-0.285095	-0.522949	0.00264766	-0.629439	-0.507142	-0.112076	-1.2302	-0.189838	-0.419999	-0.447362	-0.315674	0.3945	0.508473	0.0595271	0.349089	-0.0560554	-0.792618	-1.11203	-0.584701	-1.17354	-0.377352	-0.718515	-1.64771	-1.052	-0.628237	-0.153115	-0.643502	-0.348323	-1.28562	-1.59573
LOC103230439	family with sequence similarity 129 member A [Source:HGNC Symbol;Acc:HGNC:16784]	25	+	617	0.296283	0.532992	0.236709	0.0536985	0.000558883	0.128135	0.177197	0.00236532	0.277283	3.72205	11.9082	2.31496	8.06887	8.06887	8.06887	0.226294	-0.0886528	-0.0807572	0.217315	0.131444	0.64075	0.463867	-0.351074	0.283488	0.083636	0.211352	0.430063	0.561424	0.255352	0.315304	-0.137415	0.065444	0.137843	0.208702	-0.626571	0.117656	-0.105613	0.472876	0.0304473	0.40422	0.210609	-0.143408	0.108505	0.100036	0.263652
PLXNC1	plexin C1 [Source:HGNC Symbol;Acc:HGNC:9106]	11	+	619	-0.606996	-0.962146	-0.35515	0.00104564	1.79e-07	0.0482553	0.0100147	1.8e-06	0.140039	10.745	27.2529	3.90107	8.01234	8.01234	8.01234	-0.487086	-0.529268	0.0211125	-0.960038	-0.662327	-0.20323	-1.91538	0.241368	-0.539427	-1.03473	-1.01841	-0.509346	-0.836989	-0.411637	-0.174036	-0.639434	-1.05928	-1.48849	-1.17046	-1.08435	-0.945572	-1.41871	-1.64798	-1.69535	-1.54553	-1.00381	-1.78819	-0.927191	-1.73225	-1.39056
IL1RAP	interleukin 1 receptor accessory protein [Source:HGNC Symbol;Acc:HGNC:5995]	15	+	620	-0.890495	-1.05745	-0.166957	1.14e-05	1.87e-07	0.397851	0.000323813	1.88e-06	0.582046	19.2584	27.1599	0.714811	8.02069	8.02069	8.02069	-1.35408	-1.12453	-0.119458	-0.900389	-0.277697	-0.763506	-1.68617	-0.506016	-1.10522	-1.92526	-0.691468	-0.385153	-1.49639	-0.356909	-0.201626	-0.754142	-1.20264	-1.74917	-1.07289	-0.781655	-1.41319	-0.906879	-1.67088	-2.27132	-2.32621	-0.838033	-1.77198	-1.02196	-1.7061	-1.56574
ZNF24	zinc finger protein 24 [Source:HGNC Symbol;Acc:HGNC:13032]	18	+	621	0.164532	0.450052	0.285521	0.28141	0.00332069	0.0646066	0.511216	0.0109829	0.172098	1.16027	8.62232	3.41499	8.06577	8.06577	8.06577	0.0454286	0.0824853	0.16584	0.369305	0.227339	0.150916	0.612466	-0.938228	-0.230775	0.276728	0.632392	-0.0382547	-0.258734	0.0751731	0.108054	-0.159524	0.279484	-0.192146	0.468251	0.38254	-0.765411	0.0155087	0.0244164	-0.0139534	0.0808073	0.191779	-0.414246	0.24655	-0.166175	-0.0736299
DDX60L	DEAD-box helicase 60-like [Source:HGNC Symbol;Acc:HGNC:26429]	7	-	623	-0.298178	-0.356302	-0.0581245	0.036744	0.0130198	0.683425	0.136178	0.0348153	0.811295	4.36224	6.16642	0.166296	7.99156	7.99156	7.99156	-0.640164	0.196789	-0.507613	-0.0453482	-0.675111	-0.645929	-1.00168	-0.188176	-0.36256	-0.0456663	-0.107413	-0.434367	-0.970948	0.414892	0.0656912	-0.800309	-0.180341	-1.26719	-0.173257	-1.14568	-0.884546	-0.59364	-1.14398	-1.11867	-0.408222	-0.245952	-1.61409	-0.0658365	-1.11238	-0.98371
PAN3	NA	3	+	625	-0.392558	-0.244832	0.147727	0.00194951	0.0530989	0.242621	0.0159577	0.110591	0.423954	9.59648	3.7408	1.3653	8.0126	8.0126	8.0126	-0.494513	-0.51542	-0.171036	-0.0113243	-0.601233	-0.517453	-0.849626	-0.0255594	-0.436983	-0.297565	-0.319446	-0.469357	-0.732306	-0.549873	-0.492939	-0.61226	-0.457305	-1.01421	-0.167884	-0.533454	-0.622426	-0.639634	-0.633308	-0.73667	-0.581672	-0.547263	-1.02826	-0.259937	-1.06052	-1.10788
XPO1	exportin 1 [Source:HGNC Symbol;Acc:HGNC:12825]	14	+	629	-0.113186	0.276122	0.389308	0.371505	0.0293926	0.00214177	0.601835	0.068125	0.0146266	0.798623	4.74447	9.42389	7.99726	7.99726	7.99726	-0.279939	-0.305611	-0.145966	0.233725	-0.279544	-0.378505	-0.337432	-0.468639	0.224506	0.199087	-0.0409746	-0.184905	-0.184791	0.148124	-0.52494	-0.0625872	0.03055	-0.575954	0.350977	-0.0180647	-0.346368	-0.372338	-0.495808	0.0970022	0.228375	0.0758718	-0.171513	0.272968	-0.392705	-0.84561
LCOR	ligand dependent nuclear receptor corepressor [Source:HGNC Symbol;Acc:HGNC:29503]	9	+	630	-0.348456	-0.521633	-0.173177	0.00481516	2.54e-05	0.16142	0.0317395	0.000155061	0.323616	7.94758	17.7355	1.96087	7.96658	7.96658	7.96658	-0.263544	-0.275852	-0.0893539	0.0165799	-0.701667	-0.301895	-1.09832	-0.0262527	-0.36446	-0.22906	-0.48314	-0.249896	-1.01055	-0.30888	-0.516752	-0.868809	-0.558024	-1.13879	-0.13082	-1.07635	-0.893835	-1.15991	-0.862062	-1.38833	-0.465927	-0.753524	-1.50548	-0.518749	-1.39126	-1.53446
TMPO	thymopoietin [Source:HGNC Symbol;Acc:HGNC:11875]	11	+	631	-0.371856	-0.481285	-0.109429	0.00691875	0.000495938	0.424078	0.041291	0.00212822	0.606523	7.29394	12.1309	0.638987	7.9743	7.9743	7.9743	-0.351535	-0.405505	0.0735937	-0.025343	-0.871806	-0.375422	-1.22274	-0.340022	-0.195389	-0.307373	-0.564052	-0.204029	-0.419502	-0.425965	-0.311267	-0.551596	-0.602321	-1.22381	-0.0118751	-0.937601	-0.861691	-1.39458	-1.25464	-0.818168	-0.429996	-0.862751	-1.3021	-0.223974	-1.33495	-1.653
ANXA1	annexin A1 [Source:HGNC Symbol;Acc:HGNC:533]	12	+	632	-0.203158	0.361078	0.564236	0.240241	0.0376693	0.00107387	0.462218	0.0833623	0.00878252	1.37918	4.31989	10.6957	7.99007	7.99007	7.99007	-0.24527	-0.687289	-0.68211	-0.610355	-0.484361	0.627441	-0.748817	-0.787169	0.504143	-0.0137998	0.0357384	0.0542351	-0.0807882	-0.0241067	-0.113531	0.499619	0.514742	-0.580512	-0.435522	0.076142	-0.391313	-0.7308	-0.628359	0.135366	0.363924	0.475549	0.204118	0.675728	0.123098	-1.09666
BTN3A2	butyrophilin subfamily 3 member A2 [Source:HGNC Symbol;Acc:HGNC:1139]	17	-	633	-0.330668	-0.52502	-0.194352	0.0113644	5.66e-05	0.135786	0.0592483	0.000316129	0.28776	6.40743	16.2123	2.22508	7.95745	7.95745	7.95745	-0.619844	0.14068	-0.385968	-0.371532	-0.59145	-0.536183	-1.13452	0.743357	-0.228645	-0.40093	-0.907329	-0.247689	-0.773697	0.155436	-0.504579	-0.742067	-0.481022	-1.47551	-0.381862	-1.38507	-0.654878	-1.02593	-1.08442	-1.42119	-0.632142	-0.702007	-1.36849	-0.403424	-1.11451	-1.28294
TET2	NA	7	+	634	-0.714046	-0.884713	-0.170667	2.36e-06	4.75e-09	0.252897	9.8e-05	6.62e-08	0.435227	22.2792	34.2907	1.30723	7.97306	7.97306	7.97306	-0.849321	-0.766901	-0.202215	-0.68929	-0.9068	-0.50827	-1.74763	-0.240267	-0.862834	-0.654665	-0.781568	-0.508506	-1.18937	-0.604817	-0.613988	-0.956405	-0.723335	-1.45229	-0.781941	-1.15846	-1.35087	-1.44918	-1.51426	-1.87105	-0.921195	-1.05445	-1.76789	-0.579746	-1.77084	-1.88377
PPP2R4	NA	12	-	635	0.766036	1.04464	0.278604	4.74e-05	5.45e-08	0.145794	0.000961334	6.15e-07	0.302142	16.5507	29.5492	2.11572	8.12615	8.12615	8.12615	0.99767	0.92687	0.32476	0.026697	1.16408	0.884991	1.54497	0.424441	0.0232557	0.520601	0.985219	0.542805	1.0876	0.0743225	1.02006	0.502751	0.238268	0.065012	0.0327068	0.593089	0.657491	0.798551	1.17418	0.538153	0.635618	0.518948	1.24783	-0.0641459	0.444247	0.985057
NOTCH2	notch 2 [Source:HGNC Symbol;Acc:HGNC:7882]	20	+	636	-0.114615	-0.714157	-0.599543	0.486124	1.25e-05	0.000238745	0.697315	8.22e-05	0.0027965	0.485094	19.0925	13.4986	7.94207	7.94207	7.94207	0.113658	0.268475	0.539053	-0.0435527	-0.804647	0.163799	-1.67437	1.36843	0.436759	-0.234959	-0.860048	-0.317332	-0.882556	-0.128612	-0.352766	-0.735562	-0.869113	-0.817629	-0.560773	-1.53736	-0.424861	-1.52024	-1.28612	-1.87915	-0.500856	-1.11522	-1.66581	-0.921441	-1.35698	-1.40656
ZFAND5	zinc finger AN1-type containing 5 [Source:HGNC Symbol;Acc:HGNC:13008]	12	-	637	0.240442	1.29714	1.0567	0.193276	1.25e-11	2.59e-08	0.404882	2.93e-10	1.85e-06	1.69247	45.899	30.9955	8.17472	8.17472	8.17472	-0.128282	0.109388	0.259441	0.0579403	0.289428	0.393076	0.749674	-0.462159	-0.131155	0.224717	0.474754	0.00516925	0.253278	0.28031	0.7656	0.507151	0.943287	1.30968	0.372233	0.860076	0.609116	1.03575	0.434283	0.959585	0.237638	0.595475	0.692358	0.173215	1.65055	1.92912
ANO6	anoctamin 6 [Source:HGNC Symbol;Acc:HGNC:25240]	11	+	638	0.233703	-0.253111	-0.486814	0.0720095	0.0518092	0.000181678	0.215684	0.10845	0.00227133	3.23661	3.78192	14.0117	7.94428	7.94428	7.94428	0.345929	0.355782	0.41904	0.680914	-0.383843	0.109429	-0.423441	0.295534	0.407045	-0.111066	0.270616	0.165133	0.364421	0.227064	0.216018	-0.760298	-0.24548	-0.701941	0.137932	-1.14162	-0.338238	-0.775101	-1.07999	-0.897862	-0.131544	-0.475408	-1.22783	0.0762372	-1.06012	-1.5455
ATP8B4	solute carrier family 27 member 2 [Source:HGNC Symbol;Acc:HGNC:10996]	26	+	640	-0.818863	-0.98851	-0.169648	4.22e-06	2.2e-08	0.331115	0.000156381	2.67e-07	0.518661	21.164	31.3092	0.944531	7.99992	7.99992	7.99992	-0.78108	-1.50451	-0.0150507	-0.944628	-1.24172	-0.30265	-1.54888	-0.364161	-1.66389	-1.15251	-0.805518	-0.577427	-1.46536	-0.237598	-0.212245	-0.945759	-1.03826	-1.56047	-1.04871	-1.53024	-1.77455	-1.39297	-1.1634	-2.6442	-1.2972	-0.756449	-1.85085	-0.685461	-1.54062	-1.46213
TKT	transketolase [Source:HGNC Symbol;Acc:HGNC:11834]	22	-	641	-0.30725	-0.647555	-0.340304	0.149041	0.00219809	0.0957329	0.344844	0.00771347	0.227222	2.08204	9.3763	2.77523	8.0015	8.0015	8.0015	-0.190094	-0.862426	0.606987	-0.460813	-0.924364	0.384724	-1.55072	-0.263288	-0.354614	-0.927041	-0.510022	0.356618	0.280657	0.100649	0.0315513	-0.449323	-1.03454	-0.684337	-0.671989	-1.68009	-0.540486	-1.2002	-1.50937	-1.36028	-0.963765	-0.619179	-0.852818	-0.599114	-1.08103	-1.24924
NAIP	NA	4	+	643	-0.679226	-1.08935	-0.410122	0.000146209	1.19e-09	0.0197882	0.00226974	1.91e-08	0.0743662	14.4204	36.9809	5.43049	7.97545	7.97545	7.97545	-0.659617	-0.514642	-0.236333	-1.10045	-0.953648	-0.712748	-2.18289	0.65361	-0.849787	-1.28417	-0.813013	-0.408239	-0.735985	-0.728124	0.112287	-0.596731	-1.32864	-2.05975	-1.51987	-1.52369	-0.974533	-1.40514	-1.49943	-2.47391	-1.5826	-0.816049	-2.00654	-0.789125	-1.99429	-1.40375
LOC103229159	NA	24	-	645	0.310483	1.85129	1.54081	0.186044	1.33e-13	3.52e-10	0.396013	5.06e-12	5.54e-08	1.74867	54.8103	39.365	8.17703	8.17703	8.17703	0.709971	-0.268183	-0.0933795	-0.114322	1.22038	0.473767	1.28998	-0.570505	1.02158	0.892842	0.928364	0.0641228	-0.255295	-0.808187	-0.0937867	1.60422	0.851842	1.42893	0.14874	2.35885	1.13016	1.759	2.26379	1.86649	1.29779	1.22187	1.85384	0.0345294	1.14267	1.38789
CASP8	caspase 8 [Source:HGNC Symbol;Acc:HGNC:1509]	10	+	648	-0.440359	-0.343493	0.0968651	0.000619188	0.00740036	0.449176	0.00672749	0.0216571	0.628097	11.7174	7.17313	0.572732	7.95614	7.95614	7.95614	-0.626037	-0.644798	-0.385267	-0.254335	-0.618162	-0.549871	-1.26305	-0.36732	-0.477329	-0.304545	-0.699805	-0.274131	-0.441182	0.0527175	-0.346153	-0.421088	-0.304287	-1.0482	-0.0034088	-1.0496	-0.93225	-0.989914	-1.27536	-0.922001	-0.493424	-0.325215	-0.982086	-0.0679764	-0.973345	-1.59619
MYO1F	zinc finger protein 414 [Source:HGNC Symbol;Acc:HGNC:20630]	6	-	649	-0.274086	-0.651558	-0.377472	0.158743	0.000718651	0.0457837	0.358338	0.00293934	0.135167	1.98616	11.4404	3.98954	7.98037	7.98037	7.98037	-0.353729	0.0388939	0.389689	-0.393592	-0.659548	-0.226326	-1.75979	0.808288	-0.0275142	-1.03451	-0.823814	-0.223263	-0.185589	0.0485185	0.160037	-0.493032	-0.715245	-1.12902	-0.748264	-1.28332	-0.354918	-1.16229	-1.57374	-1.62785	-1.28967	-0.649683	-1.23143	-0.636879	-0.982288	-1.0418
SLC16A1	solute carrier family 16 member 1 [Source:HGNC Symbol;Acc:HGNC:10922]	20	+	651	1.64553	2.50841	0.862879	3.1e-06	1.12e-11	0.0179451	0.000120104	2.68e-10	0.0692722	21.7538	46.1046	5.6015	8.24331	8.24331	8.24331	1.90701	0.83907	1.49257	0.0226742	3.01894	4.19018	3.65106	-0.15681	1.95089	1.38397	2.39565	0.608848	0.533442	0.910105	1.47128	1.2603	1.30726	2.30617	0.687992	3.01585	1.94097	2.47157	3.3852	2.52054	1.52853	1.44821	1.69074	0.839038	2.76536	3.67877
PYGL	phosphorylase, glycogen, liver [Source:HGNC Symbol;Acc:HGNC:9725]	24	-	652	-1.11245	-1.45052	-0.338073	8.68e-06	3.49e-09	0.150144	0.000264986	5.03e-08	0.308024	19.7828	34.8907	2.07079	8.01514	8.01514	8.01514	-1.31536	-1.57137	0.0910964	-1.92817	-0.368819	-0.0482445	-2.03928	-0.250228	-1.14299	-2.42167	-1.40495	-0.783311	-0.960439	-1.00622	-0.765163	-1.08914	-1.42342	-1.61735	-1.92928	-1.36341	-1.39478	-1.73254	-1.03936	-2.64863	-2.5919	-1.1652	-2.13939	-1.41013	-2.00547	-1.99398
MAP3K2	mitogen-activated protein kinase kinase kinase 2 [Source:HGNC Symbol;Acc:HGNC:6854]	10	+	655	-0.351498	-0.468205	-0.116708	0.00495365	0.00018838	0.350357	0.0323679	0.000908847	0.537223	7.89628	13.9436	0.872165	7.93687	7.93687	7.93687	-0.195673	-0.545818	0.0143959	0.190583	-0.730338	-0.402815	-1.15331	-0.499478	-0.385763	-0.227338	-0.518062	-0.191907	-0.495143	-0.24417	-0.475581	-0.538015	-0.456559	-1.09472	0.0231792	-0.858362	-0.8835	-1.43918	-1.31157	-1.1134	-0.375791	-0.751498	-1.37395	-0.196209	-1.31387	-1.72052
ZBED6	NA	25	-	656	-0.541426	-0.715143	-0.173717	2.07e-05	1.93e-08	0.171412	0.000509979	2.38e-07	0.336174	18.1242	31.5592	1.87055	7.93717	7.93717	7.93717	-0.436091	-0.670079	-0.387613	-0.0713552	-0.990216	-0.568913	-1.29695	-0.615601	-0.852297	-0.199645	-0.639149	-0.0576018	-1.03646	-0.535636	-0.5072	-0.931491	-0.674223	-1.30811	-0.308436	-1.16191	-1.19242	-1.38139	-1.28221	-1.71242	-0.608695	-0.935364	-1.48337	-0.545114	-1.86033	-1.75022
PSD4	pleckstrin and Sec7 domain containing 4 [Source:HGNC Symbol;Acc:HGNC:19096]	14	+	663	-0.410925	-0.677255	-0.26633	0.00804641	1.27e-05	0.0829781	0.0459064	8.35e-05	0.205424	7.02312	19.0583	3.00558	7.91415	7.91415	7.91415	-0.806352	-0.0288832	-0.0876895	-0.183291	-1.0442	-0.746361	-1.89168	0.594564	-0.145763	-0.520161	-0.998267	-0.174308	-0.0607937	-0.127222	-0.401307	-0.898379	-0.723115	-1.29022	-0.129262	-1.28476	-0.472393	-1.75913	-1.86591	-1.07485	-0.90225	-0.748147	-1.04612	-0.656364	-1.59931	-1.76949
FGFR1OP2	FGFR1 oncogene partner 2 [Source:HGNC Symbol;Acc:HGNC:23098]	11	+	664	-0.0441422	0.848679	0.892821	0.79152	5.26e-07	1.63e-07	0.89874	4.76e-06	8.12e-06	0.0698743	25.1646	27.4252	8.07159	8.07159	8.07159	-0.405709	-0.473297	-0.365828	0.158495	0.380843	-0.0489335	0.766444	-0.991754	-0.347047	0.0652373	0.636472	-0.208234	-0.396815	-0.38871	-0.0787219	0.218639	0.34471	0.144627	0.258112	1.02992	-0.156505	0.873433	0.530174	0.373236	0.255847	0.390903	0.16989	0.467076	0.513295	0.385304
LOC103237602	NA	8	+	666	-0.102909	0.556901	0.65981	0.5244	0.00062285	5.16e-05	0.726083	0.00259159	0.000854128	0.405231	11.7064	16.3866	7.9954	7.9954	7.9954	-0.282732	-1.23318	-0.896127	-0.842795	0.0102912	0.16787	0.293863	-0.864311	0.473454	0.395176	0.193834	0.295662	0.25434	0.105332	-0.235479	0.182523	-0.269186	-0.169213	-0.244401	0.0723115	0.1671	0.0644933	-0.0103306	0.462916	0.51661	0.442381	0.821626	0.0957545	0.360205	-0.56345
CANX	calnexin [Source:HGNC Symbol;Acc:HGNC:1473]	23	+	667	0.238283	0.325081	0.0867977	0.0553463	0.00894011	0.484363	0.181294	0.0254987	0.658394	3.67162	6.83475	0.489025	7.93168	7.93168	7.93168	0.272992	0.414383	0.596962	0.431996	-0.169672	0.242296	-0.227805	-0.0692023	0.346633	0.253919	-0.0734615	0.307988	0.290475	0.174047	0.180061	-0.159375	0.299868	-0.177995	0.51757	-0.535298	0.104945	-0.395148	-0.583221	-0.114208	0.382354	0.23506	-0.353385	0.551949	-0.360551	-0.849922
ANKRD13A	ankyrin repeat domain 13A [Source:HGNC Symbol;Acc:HGNC:21268]	11	+	668	-0.502351	-0.547975	-0.0456249	0.000526064	0.000141925	0.749281	0.00595729	0.000710658	0.853749	12.0209	14.4764	0.102136	7.93241	7.93241	7.93241	-0.673574	-0.568497	-0.347696	-0.414556	-0.769969	-0.365587	-1.38146	-0.104102	-0.561946	-0.626019	-0.883261	-0.232141	-0.558805	0.0218688	-0.506729	-0.848671	-0.446952	-1.19267	-0.415251	-1.29312	-0.887824	-1.07433	-1.23941	-1.20456	-0.845805	-0.654484	-1.08052	-0.381779	-1.10258	-1.41835
MARK3	microtubule affinity regulating kinase 3 [Source:HGNC Symbol;Acc:HGNC:6897]	24	+	669	0.861143	1.88568	1.02453	4.07e-05	1.16e-17	2.15e-06	0.00086108	1.95e-15	6.93e-05	16.8393	73.2155	22.4528	8.13238	8.13238	8.13238	0.706198	1.00846	0.620021	0.332895	1.71895	1.00892	1.69346	0.0905942	0.361159	0.78919	1.3466	0.337484	0.919785	0.485908	0.737449	0.95608	1.32032	1.60867	0.332942	1.93491	1.48795	1.42742	1.8266	1.19702	1.07206	1.50321	1.57148	0.565288	2.04306	1.85378
UBAC1	UBA domain containing 1 [Source:HGNC Symbol;Acc:HGNC:30221]	12	+	670	1.01419	2.26109	1.2469	0.000207665	2.38e-14	1.12e-05	0.00297732	1.17e-12	0.000260688	13.7604	58.1916	19.2942	8.16012	8.16012	8.16012	1.42861	1.17849	0.576355	-0.163266	1.77845	1.36387	2.0464	-0.0999855	0.47182	1.43905	1.64967	0.839149	1.78883	0.507011	0.938031	1.81065	0.976995	1.74438	0.255116	2.32156	1.55728	1.91949	2.13402	2.20586	1.60771	1.61172	2.34851	0.825573	2.39686	2.33212
KDM5A	lysine demethylase 5A [Source:HGNC Symbol;Acc:HGNC:9886]	11	-	672	-0.263115	-0.496295	-0.23318	0.0313555	4.98e-05	0.0561269	0.121867	0.000282563	0.155979	4.6334	16.4563	3.64829	7.89357	7.89357	7.89357	-0.232497	-0.207888	-0.100462	0.107398	-0.702327	-0.236687	-1.27244	0.12576	-0.0490993	-0.138958	-0.659006	-0.183564	-0.552621	-0.0839962	-0.397381	-0.797741	-0.494209	-1.10716	-0.156943	-1.32012	-0.759489	-1.37364	-1.23058	-1.29041	-0.290888	-0.578573	-1.30681	-0.346725	-1.33928	-1.3712
AFTPH	aftiphilin [Source:HGNC Symbol;Acc:HGNC:25951]	14	-	673	-0.4198	-0.404571	0.0152291	0.00115544	0.00171371	0.905972	0.0107694	0.00624321	0.94888	10.5603	9.8334	0.0139525	7.91124	7.91124	7.91124	-0.420983	-0.80151	-0.198742	-0.183624	-0.751741	-0.421365	-1.11078	-0.849775	-0.480909	-0.238909	-0.505876	-0.163794	-0.422418	-0.133901	-0.310712	-0.504093	-0.421163	-1.12409	-0.180585	-1.02003	-1.03888	-1.13763	-1.23488	-0.981171	-0.42217	-0.445037	-1.10095	0.0038746	-1.15241	-1.66923
POC1B	POC1 centriolar protein B [Source:HGNC Symbol;Acc:HGNC:30836]	11	-	674	0.751743	2.06373	1.31199	0.00148971	2.16e-16	9.18e-08	0.0130058	2.17e-14	5.16e-06	10.0913	67.4512	28.539	8.16006	8.16006	8.16006	0.870358	0.792829	0.311333	0.355208	1.54965	0.40161	1.93672	-0.57265	0.235438	0.919047	1.81613	0.271816	0.859026	0.113029	0.784323	1.09732	1.50753	1.44176	0.318956	2.25641	0.956406	2.34272	1.89139	2.08897	1.0156	1.6713	1.64171	1.24547	1.85703	1.96436
ATP2B1	ATPase plasma membrane Ca2+ transporting 1 [Source:HGNC Symbol;Acc:HGNC:814]	11	-	675	-0.501381	-0.531485	-0.0301044	0.000100536	3.78e-05	0.815062	0.00171396	0.00022077	0.895527	15.1266	16.9793	0.0547098	7.90063	7.90063	7.90063	-0.296378	-1.01407	-0.255435	-0.0340764	-0.81265	-0.665565	-1.26723	-0.383079	-0.510959	-0.418321	-0.473803	-0.264776	-0.935706	-0.2086	-0.650492	-0.521075	-0.564254	-1.35771	-0.101504	-1.00627	-1.16489	-1.3836	-1.22702	-1.34904	-0.569741	-0.688725	-1.39148	-0.196017	-1.20842	-1.63993
ATAD2B	ATPase family, AAA domain containing 2B [Source:HGNC Symbol;Acc:HGNC:29230]	14	+	678	-0.400123	-0.445004	-0.0448808	0.000922349	0.000230222	0.709707	0.00906541	0.00108258	0.828361	10.9773	13.5668	0.13857	7.89933	7.89933	7.89933	-0.312235	-0.75127	-0.193724	-0.0377542	-0.734085	-0.455075	-1.22063	-0.355962	-0.458447	-0.0858462	-0.498123	-0.207157	-0.721732	-0.238146	-0.361291	-0.5549	-0.631629	-1.12039	-0.0966778	-0.786443	-0.916232	-1.32766	-1.20756	-1.0748	-0.426333	-0.6811	-1.16142	-0.280535	-1.2795	-1.49265
VCP	valosin containing protein [Source:HGNC Symbol;Acc:HGNC:12666]	12	+	680	0.354821	0.206774	-0.148047	0.00644606	0.112883	0.255658	0.0392574	0.202278	0.438721	7.42118	2.51339	1.29212	7.88983	7.88983	7.88983	0.448457	0.604019	0.547832	0.682728	-0.260932	0.447575	-0.448114	0.465763	0.571657	0.102137	-0.220985	0.497699	0.805553	0.323156	0.16147	-0.134392	-0.0244539	-0.184163	0.357819	-1.09287	0.322648	-0.642057	-0.445759	-0.285072	0.41085	0.0977202	-0.336942	0.139587	-0.57513	-0.92304
SSH2	slingshot protein phosphatase 2 [Source:HGNC Symbol;Acc:HGNC:30580]	16	-	681	-0.346872	-0.887462	-0.54059	0.0539614	6.82e-07	0.0023368	0.177939	6.01e-06	0.0156149	3.71389	24.6661	9.26417	7.91317	7.91317	7.91317	-0.573614	0.248555	0.189298	-0.121059	-0.695144	-0.278647	-1.30681	1.1097	0.229245	-0.883109	-0.826264	-0.762387	-1.25124	-0.433088	-0.401155	-1.11727	-1.14408	-1.22552	-0.720202	-1.40644	-0.613382	-1.00075	-1.14166	-2.13103	-1.29146	-1.10757	-2.24526	-1.3096	-1.64916	-0.837847
EIF2AK3	eukaryotic translation initiation factor 2 alpha kinase 3 [Source:HGNC Symbol;Acc:HGNC:3255]	14	+	682	-0.452227	-0.537987	-0.0857599	0.000253146	1.31e-05	0.48688	0.00344138	8.58e-05	0.660527	13.3887	18.9965	0.483413	7.87498	7.87498	7.87498	-0.732039	-0.928158	-0.227475	-0.218197	-0.591906	-0.397934	-1.34697	-0.371811	-0.392615	-0.396433	-0.68491	-0.315269	-0.390562	-0.131244	-0.378581	-0.886026	-0.713425	-1.27982	-0.263746	-1.14525	-1.13073	-1.09001	-1.21077	-1.10307	-0.584053	-0.650889	-1.13127	-0.146043	-1.39565	-1.69361
ZMYM2	NA	3	-	684	-0.341455	-0.208745	0.13271	0.00336059	0.0728836	0.254586	0.0240631	0.142745	0.437243	8.60056	3.21685	1.29796	7.88384	7.88384	7.88384	-0.346451	-0.617359	-0.276774	0.00705331	-0.658457	-0.421509	-0.898594	-0.296194	-0.32182	0.0128674	-0.415779	-0.172982	-0.56279	-0.323473	-0.51159	-0.4706	-0.266566	-0.951006	0.0797506	-0.55971	-0.738001	-0.930666	-0.945935	-0.658067	-0.176622	-0.465115	-0.846513	0.00392791	-1.14261	-1.49221
TMEM2	transmembrane protein 2 [Source:HGNC Symbol;Acc:HGNC:11869]	12	-	685	-0.345363	-0.636814	-0.291451	0.00536745	3.07e-07	0.0186291	0.0344005	2.92e-06	0.0711364	7.75128	26.2061	5.536	7.8561	7.8561	7.8561	-0.291382	-0.495533	0.0507096	0.143828	-0.602294	-0.287909	-1.44472	0.0350635	0.0127534	-0.260946	-0.96417	-0.381357	-0.509697	-0.235191	-0.537404	-0.934203	-0.708106	-1.09662	-0.120659	-1.31333	-0.85353	-1.87693	-1.32519	-1.35383	-0.355922	-0.779382	-1.40679	-0.473469	-1.48882	-1.78517
OSBPL11	oxysterol binding protein like 11 [Source:HGNC Symbol;Acc:HGNC:16397]	22	+	686	-0.561123	-0.639725	-0.0786024	0.000183419	1.92e-05	0.595194	0.00268095	0.000120891	0.7473	13.9937	18.2718	0.282305	7.89736	7.89736	7.89736	-0.801513	-0.998326	-0.123454	-0.593978	-0.54007	-0.722074	-1.56366	-0.218979	-0.438648	-0.862756	-0.517077	-0.288166	-0.63453	-0.110257	-0.265022	-0.554265	-0.922648	-1.38527	-0.638077	-0.748935	-1.14883	-1.18637	-1.45915	-1.37205	-1.09343	-0.621514	-1.25651	-0.495277	-1.19805	-1.3427
LOC103246967	NA	Y	+	687	-0.0748541	0.316178	0.391032	0.624225	0.0395496	0.0105272	0.797309	0.0867253	0.0471613	0.239973	4.2371	6.54343	7.90106	7.90106	7.90106	-0.153295	-0.961211	-0.461777	-0.264968	0.0407403	0.272756	-0.432122	-0.771414	0.411624	0.297689	-0.157126	0.402707	0.392505	-0.0117397	-0.104661	0.329761	-0.256265	-0.41391	0.363529	-0.497173	-0.316307	-0.777969	-0.756083	0.445812	0.320676	0.295451	0.428396	0.298637	-0.217149	-0.833745
LOC103244568	NA	23	-	688	-0.29876	-0.431105	-0.132345	0.0571708	0.0059792	0.391579	0.185348	0.0181085	0.575943	3.61761	7.55656	0.734034	7.90043	7.90043	7.90043	-0.301753	-0.411076	0.0706532	-0.238462	-0.781861	-0.228892	-1.48798	-0.0210502	-0.351112	-0.324847	-0.667219	0.154262	0.246634	-0.0836731	-0.230304	-0.249882	-0.568963	-0.945933	-0.290513	-1.01235	-0.575503	-1.32169	-1.72972	-0.839489	-0.665648	-0.473026	-0.759611	-0.287364	-1.15408	-1.34347
REV3L	REV3 like, DNA directed polymerase zeta catalytic subunit [Source:HGNC Symbol;Acc:HGNC:9968]	13	+	689	-0.349403	-0.393301	-0.0438978	0.00438301	0.00136577	0.720384	0.0293867	0.00512656	0.834839	8.11791	10.2515	0.128125	7.87632	7.87632	7.87632	-0.279313	-0.484819	-0.33729	0.151823	-0.85599	-0.510129	-1.00801	-0.337363	-0.344442	0.0651448	-0.354022	-0.212917	-0.734184	-0.148284	-0.487293	-0.656533	-0.294243	-1.03699	-0.0681067	-0.974058	-0.933744	-1.15108	-1.16741	-1.09866	-0.239692	-0.582712	-1.10911	-0.0936402	-1.30193	-1.61146
IL17RA	interleukin 17 receptor A [Source:HGNC Symbol;Acc:HGNC:5985]	19	+	691	-0.556857	-1.25286	-0.696006	0.00805198	2.12e-09	0.000648049	0.0459072	3.21e-08	0.00598663	7.02188	35.8635	11.6326	7.89397	7.89397	7.89397	-0.775302	-0.352543	0.21123	-0.877423	-0.932029	-0.673106	-1.9906	1.13116	0.0546825	-0.980209	-1.19778	-0.548063	-0.52682	-0.524516	-0.324529	-1.24938	-1.91668	-1.74669	-1.29335	-1.72128	-0.867775	-2.02847	-1.68096	-1.99348	-1.1876	-1.40885	-1.89377	-1.44259	-1.90071	-1.43062
FN1	fibronectin 1 [Source:HGNC Symbol;Acc:HGNC:3778]	10	-	692	0.371042	-1.04312	-1.41416	0.163835	7.5e-05	1.15e-07	0.365328	0.000404606	6.11e-06	1.93846	15.6791	28.0976	7.84519	7.84519	7.84519	0.498998	1.11551	1.18873	-0.0781546	-0.761642	0.182306	-0.448123	2.32883	1.89179	-1.13961	-0.395077	-0.0451062	0.0152459	-0.685978	0.873742	-1.19335	-1.33996	-1.34816	-1.28737	-2.24827	0.23206	-1.96761	-2.14973	-2.19919	-0.617948	-1.63805	-1.96257	-1.13147	-1.48427	-0.88185
ARF1	ADP ribosylation factor 1 [Source:HGNC Symbol;Acc:HGNC:652]	25	-	693	0.456082	0.966035	0.509953	0.00721124	2.65e-08	0.00320827	0.0425402	3.17e-07	0.0197261	7.21958	30.9456	8.68507	8.02457	8.02457	8.02457	0.491133	0.361022	0.358145	0.386778	0.426955	0.464365	0.693687	0.101166	-0.106072	0.289562	0.399607	0.24376	0.603319	0.507418	0.785302	0.378615	0.264293	1.00272	0.2458	0.18456	0.569728	0.254761	0.944294	0.284977	0.597114	0.131887	0.364074	-0.0571116	0.866523	1.20952
CFLAR	CASP8 and FADD like apoptosis regulator [Source:HGNC Symbol;Acc:HGNC:1876]	10	+	697	-0.489453	-0.714372	-0.224919	0.0017394	4.48e-06	0.14375	0.014647	3.24e-05	0.299393	9.80604	21.0478	2.13735	7.88217	7.88217	7.88217	-0.753896	-0.119419	-0.29478	-0.448587	-0.719885	-0.404938	-1.58011	0.606885	-0.157277	-0.861768	-1.06895	-0.417924	-0.74301	-0.284652	-0.447079	-0.717731	-0.771394	-1.28831	-0.549539	-1.36816	-0.683051	-1.26608	-1.46302	-1.40236	-1.17048	-0.822101	-1.42372	-0.593275	-1.43386	-1.53146
OSBPL9	oxysterol binding protein like 9 [Source:HGNC Symbol;Acc:HGNC:16386]	20	-	699	-0.225147	0.25648	0.481627	0.125104	0.0806091	0.00102343	0.309304	0.15444	0.00845482	2.35223	3.05258	10.7847	7.96813	7.96813	7.96813	-0.404533	-0.816325	-0.400372	-0.364493	0.244043	-0.0309448	0.156543	-0.357847	-0.515127	-0.123364	-0.301423	-0.337892	-0.219088	-0.193222	-0.258386	-0.0670003	-0.282349	-0.659456	-0.191614	0.0236426	-0.225379	0.388347	-0.0386607	-0.573667	-0.0973567	-0.0606134	-0.44836	0.18219	-0.113113	-0.233123
IGJ	enamelin [Source:HGNC Symbol;Acc:HGNC:3344]	7	-	701	0.168856	1.72998	1.56112	0.425593	3.64e-15	1.24e-12	0.648294	2.4e-13	6.48e-10	0.634819	61.885	50.4144	7.98015	7.98015	7.98015	0.19979	-0.208815	-0.505587	-0.978492	-0.121676	0.435167	0.754233	-1.3652	0.249097	1.35572	0.444548	1.13248	-0.920127	0.136133	1.18008	1.47067	0.190702	0.525828	0.0583205	1.75978	1.47519	1.56697	0.164143	2.0519	1.08035	2.68246	2.07914	2.72244	1.02667	-0.0475077
GNG2	G protein subunit gamma 2 [Source:HGNC Symbol;Acc:HGNC:4404]	24	+	702	-0.491537	-0.440012	0.0515254	0.000723628	0.00246182	0.720053	0.00758535	0.00850709	0.834714	11.4276	9.16876	0.128442	7.89046	7.89046	7.89046	-0.648567	-0.721674	-0.301637	-0.221522	-0.653224	-0.521818	-1.25514	-0.273277	-0.494904	-0.577451	-0.453879	-0.366643	-0.70112	-0.133681	-0.35308	-0.482812	-0.47537	-1.31989	-0.132973	-0.659122	-0.969653	-1.19271	-1.20754	-1.01219	-0.702944	-0.525417	-1.26965	-0.197513	-1.10868	-1.37208
HDAC11	histone deacetylase 11 [Source:HGNC Symbol;Acc:HGNC:19086]	22	+	705	1.68402	2.59564	0.911613	6.17e-07	2.14e-12	0.00850266	3.5e-05	6e-11	0.0404081	24.8574	49.3525	6.92442	8.13918	8.13918	8.13918	2.27707	1.91349	1.16076	-0.187141	2.75506	2.78167	2.9778	0.982028	1.53691	1.70143	2.89654	1.59912	2.23681	1.2637	2.32602	2.16659	1.00921	2.11945	0.129268	2.52607	2.5871	2.42065	3.16205	2.70588	1.73831	2.07842	2.93163	0.707911	3.10922	3.2437
BAZ1A	bromodomain adjacent to zinc finger domain 1A [Source:HGNC Symbol;Acc:HGNC:960]	24	-	707	-0.410621	-0.416281	-0.00566017	0.00350323	0.00307598	0.967657	0.0248003	0.0102805	0.98275	8.52489	8.76184	0.00164406	7.86699	7.86699	7.86699	-0.660223	-0.331429	-0.503273	-0.488284	-0.692132	-0.340604	-1.37199	-0.481996	0.098463	-0.349006	-0.486419	-0.237023	-0.742049	0.0312257	-0.0278048	-0.505264	-0.396379	-1.52608	-0.684701	-0.914234	-0.724786	-1.20517	-1.38364	-0.875179	-0.526198	-0.351568	-1.03731	-0.0145308	-1.01278	-1.23812
MCM2	minichromosome maintenance complex component 2 [Source:HGNC Symbol;Acc:HGNC:6944]	22	-	710	1.42691	2.2764	0.849483	4.15e-07	6.32e-14	0.00333578	2.53e-05	2.69e-12	0.020292	25.6226	56.2701	8.61406	8.10434	8.10434	8.10434	2.01261	2.04776	1.3729	0.235846	2.17755	1.99097	2.59265	0.193176	0.854937	1.40452	1.76435	0.7567	2.06338	0.928346	2.01866	1.83259	1.30644	2.08404	0.308703	1.86042	2.14412	1.73935	2.58859	2.10744	1.70361	1.65718	2.13108	1.1137	1.84849	2.69574
EIF3E	eukaryotic translation initiation factor 3 subunit E [Source:HGNC Symbol;Acc:HGNC:3277]	8	-	711	-0.0929682	0.389572	0.48254	0.538368	0.0100249	0.00139622	0.735947	0.0280801	0.0106008	0.378574	6.63047	10.2108	7.85833	7.85833	7.85833	-0.32472	-0.596219	-0.498235	-0.193549	-0.136786	0.0889828	-0.505619	-1.02567	0.673236	0.403369	0.0392267	0.291388	-0.0289871	-0.0177049	-0.102325	0.411873	0.213425	-0.60757	0.146646	0.0498665	-0.489437	-0.744337	-0.61162	0.462927	0.580993	0.357051	0.403483	0.727351	-0.277868	-1.07843
IL16	StAR related lipid transfer domain containing 5 [Source:HGNC Symbol;Acc:HGNC:18065]	26	-	713	-0.300273	-0.334793	-0.0345206	0.012517	0.00529944	0.773351	0.0636303	0.0163455	0.870037	6.23612	7.77431	0.082941	7.85652	7.85652	7.85652	-0.476704	-0.623028	-0.191107	-0.00423176	-0.655767	-0.548302	-1.0664	0.0598176	-0.445698	-0.155021	-0.569951	-0.105167	-0.0753006	0.210444	-0.476558	-0.617531	-0.446621	-0.817486	0.0206724	-1.1164	-0.865234	-0.983129	-1.25725	-0.893996	-0.20764	-0.387807	-0.886394	-0.228126	-0.930902	-1.68128
LOC103236652	NA	7	+	714	0.305831	2.05151	1.74568	0.224748	5.35e-15	4.31e-11	0.444401	3.28e-13	1.01e-08	1.4738	61.126	43.4672	8.03153	8.03153	8.03153	-0.311262	-0.362895	-1.24783	-0.932722	0.591566	0.132492	1.77323	-0.608937	3.14708	0.985453	0.880906	-0.103586	0.34845	-0.593975	0.0703299	1.42789	0.876267	1.3066	-0.783151	2.19313	1.96192	2.10501	1.97602	2.75606	1.87443	1.6327	2.43207	0.601013	2.00569	1.55312
LOC103216818	NA	9	+	715	0.322163	1.89252	1.57035	0.186589	3.99e-13	1.02e-09	0.396543	1.32e-11	1.25e-07	1.74435	52.65	37.2869	8.11327	8.11327	8.11327	0.333883	-0.42317	-0.23729	-0.385737	0.802274	0.135566	1.41478	-1.46452	0.78784	0.624258	1.52533	0.488516	0.502271	-0.205188	0.36742	1.181	0.740992	1.42106	-0.269893	2.04518	0.819821	1.7835	1.71809	1.55406	1.01949	1.68662	2.36465	0.731929	1.9054	1.94716
CYFIP2	cytoplasmic FMR1 interacting protein 2 [Source:HGNC Symbol;Acc:HGNC:13760]	23	+	716	0.0420079	-0.334934	-0.376942	0.756946	0.01377	0.00543302	0.879602	0.0364524	0.0290458	0.095786	6.06739	7.72935	7.82026	7.82026	7.82026	-0.214383	0.399055	0.284818	0.6886	-0.662308	-0.192871	-0.960862	1.0087	0.517146	0.0786442	-0.771583	-0.00265443	-0.0434134	0.205319	-0.224974	-0.928451	-0.523274	-0.738354	0.20648	-1.15574	-0.127392	-1.44216	-0.989154	-0.919911	0.0735591	-0.65987	-1.08112	-0.538976	-1.20467	-1.26808
SLC6A6	solute carrier family 6 member 6 [Source:HGNC Symbol;Acc:HGNC:11052]	22	+	717	-0.431749	-1.03206	-0.600309	0.0297274	1.95e-07	0.00199273	0.117476	1.95e-06	0.0138972	4.72499	27.0775	9.55622	7.87822	7.87822	7.87822	-0.65456	-0.136799	0.407747	-0.60878	-0.485953	-0.506515	-1.9323	0.98345	-0.120731	-1.31117	-0.765104	-0.349325	-0.639997	-0.265442	-0.0538702	-1.04647	-1.5096	-1.33419	-1.15324	-1.17334	-0.865018	-1.39001	-1.21252	-2.41721	-1.74162	-1.02487	-1.77542	-1.19289	-1.72654	-1.06538
INTS8	integrator complex subunit 8 [Source:HGNC Symbol;Acc:HGNC:26048]	8	+	718	-0.750507	-0.748688	0.00181865	5.23e-07	5.49e-07	0.990151	3.04e-05	4.94e-06	0.99469	25.1759	25.0835	0.00015239	7.87884	7.87884	7.87884	-0.958266	-0.947024	-0.735134	-0.748267	-0.850551	-0.700739	-1.51298	-0.459551	-0.838638	-0.56994	-0.711199	-0.622599	-0.972838	-0.471267	-0.437092	-0.843166	-0.85726	-1.5676	-0.719658	-1.17936	-1.2978	-1.44625	-1.36462	-1.37601	-0.676879	-0.688836	-1.4162	-0.398029	-1.56841	-1.84497
LOC103236378	NA	7	+	723	-0.00029734	0.94152	0.941817	0.99886	8.36e-06	7.92e-06	0.999429	5.75e-05	0.000197279	2.04e-06	19.8529	19.9567	7.88413	7.88413	7.88413	-0.5096	-0.538422	-0.991073	-0.788348	0.190344	0.140531	0.25054	-1.08658	2.19779	0.839144	0.439283	-0.179962	-0.0349979	-0.428122	0.0628662	0.64135	0.270565	-0.122251	-0.401355	0.769559	-0.105402	-0.0357293	0.364381	1.31311	1.11387	1.02155	1.3034	0.935047	0.673142	0.027227
AMICA1	NA	1	-	724	-0.808887	-0.825241	-0.016354	1.35e-06	6.55e-07	0.920172	6.45e-05	5.8e-06	0.957018	23.3479	24.7422	0.0100434	7.87511	7.87511	7.87511	-1.1405	-1.21616	-0.434437	-1.14818	-1.04839	-0.313182	-1.80205	-0.129691	-0.523993	-1.33866	-1.17851	-0.531066	-0.412752	-0.573152	-0.596447	-0.771487	-1.21086	-1.2699	-1.0595	-1.57669	-1.27667	-1.59579	-1.28747	-1.37555	-1.31062	-0.665526	-1.34851	-0.431755	-1.51466	-1.25108
JUNB	hook microtubule tethering protein 2 [Source:HGNC Symbol;Acc:HGNC:19885]	6	+	725	-0.9563	-1.11573	-0.159428	6.79e-06	1.52e-07	0.434102	0.000223342	1.54e-06	0.615694	20.2519	27.5673	0.611824	7.89553	7.89553	7.89553	-1.07326	-1.08465	-0.521236	-1.34148	-0.888747	-1.1113	-2.11573	-0.295018	-1.11924	-1.41131	-1.25573	-0.431914	-0.558811	-0.278615	-0.243512	-0.485186	-1.42527	-1.78012	-1.24756	-1.21356	-1.28483	-1.48185	-2.00981	-1.97761	-1.89306	-0.859611	-1.29064	-0.942358	-1.62791	-2.07174
FUBP1	far upstream element binding protein 1 [Source:HGNC Symbol;Acc:HGNC:4004]	20	+	726	-0.378212	-0.268165	0.110047	0.00354502	0.0390847	0.396052	0.0249879	0.0859066	0.580457	8.50331	4.25718	0.720282	7.83195	7.83195	7.83195	-0.408821	-0.552668	-0.328612	-0.0934014	-0.865027	-0.498159	-0.867146	-0.484667	-0.202182	-0.0838454	-0.4007	-0.146806	-0.629991	-0.196831	-0.467344	-0.51425	-0.137378	-1.15926	0.125658	-0.708955	-0.780854	-1.24706	-1.02311	-0.756567	-0.16819	-0.525152	-0.966637	0.142219	-0.988261	-1.7222
CD93	CD93 molecule [Source:HGNC Symbol;Acc:HGNC:15855]	2	-	727	0.207276	-0.248857	-0.456133	0.176271	0.105113	0.00289595	0.384285	0.191341	0.0183286	1.82878	2.6262	8.87189	7.86083	7.86083	7.86083	0.976804	0.756169	0.676607	-0.86127	-0.519361	-0.283837	-1.16883	0.575431	-0.00404735	0.318257	0.465985	0.268183	0.0733599	0.555897	0.768602	0.237041	-0.160777	-0.969006	-1.12786	-1.15915	0.0125375	-1.31043	-1.79395	-0.824597	0.574572	0.185886	-0.963791	-0.792927	-0.765301	-1.11343
SLC36A4	solute carrier family 36 member 4 [Source:HGNC Symbol;Acc:HGNC:19660]	1	-	728	-0.912868	-1.14496	-0.232089	3.95e-05	2.33e-07	0.27637	0.000837604	2.28e-06	0.461717	16.896	26.7393	1.18485	7.9172	7.9172	7.9172	-0.954349	-1.62778	0.203655	-1.33922	-1.01078	-0.702161	-1.97376	-0.504847	-0.78699	-1.39719	-0.616934	-0.42641	-1.15172	-0.969768	0.0780898	-0.689013	-1.58359	-1.92141	-1.46469	-1.10846	-1.47311	-1.87933	-1.44142	-1.71727	-1.99073	-1.12199	-1.94658	-0.705961	-1.82885	-1.29358
HNRNPK	heterogeneous nuclear ribonucleoprotein K [Source:HGNC Symbol;Acc:HGNC:5044]	12	-	729	0.224745	0.427259	0.202514	0.119555	0.00324161	0.1655	0.300337	0.0107536	0.328789	2.42314	8.66623	1.92324	7.91111	7.91111	7.91111	0.243508	-0.0426673	0.098117	0.243659	0.0832149	0.593479	0.375289	-0.299831	0.25374	0.195289	-0.0287083	0.245444	0.258827	0.0256631	0.0908645	-0.175695	0.100172	-0.0146698	0.251887	-0.521117	0.0646899	-0.218308	0.360679	-0.0591162	0.347971	0.0127267	-0.383586	0.018413	-0.199562	0.029172
NPL	DEAH-box helicase 9 [Source:HGNC Symbol;Acc:HGNC:2750]	25	-	730	-0.0183856	0.749694	0.768079	0.931683	0.000704139	0.000383627	0.969337	0.00288754	0.00404621	0.00734929	11.4783	12.6103	8.05047	8.05047	8.05047	-0.315816	-0.00463681	0.107505	-0.900531	0.808204	0.0973497	0.883819	0.271728	-0.261699	-0.643665	0.321121	-0.363411	0.166357	-0.41432	0.276692	-0.24415	-0.092683	0.824868	-1.05527	0.634688	0.410623	1.01574	0.878373	1.01406	-0.646898	0.489879	0.0740482	-0.14015	0.160524	1.21803
ARHGEF18	NA	6	+	731	0.053921	-0.397266	-0.451187	0.694109	0.00364624	0.00099853	0.842113	0.0119125	0.00830396	0.154674	8.45209	10.8303	7.805	7.805	7.805	-0.317005	0.415174	0.56017	0.0529956	-0.487361	-0.195892	-1.36952	1.11732	0.486549	-0.117178	-0.578831	0.164818	0.309559	0.0193628	-0.0286288	-0.733581	-0.819371	-0.605449	-0.216165	-0.934068	-0.0676883	-1.441	-1.49995	-0.975732	-0.624174	-0.533493	-0.811973	-0.477863	-1.28994	-1.2388
CPD	carboxypeptidase D [Source:HGNC Symbol;Acc:HGNC:2301]	16	+	732	-0.710924	-0.781791	-0.070867	0.000481912	0.000111937	0.716987	0.00559931	0.000577325	0.832896	12.1844	14.9239	0.131398	7.87019	7.87019	7.87019	-0.498787	-0.815511	0.019145	-0.422917	-0.512911	-0.349118	-1.67533	-0.266903	-0.919951	-1.22313	-1.12137	-0.298884	-0.775273	-0.553604	-0.705764	-0.341889	-0.698142	-1.40427	-0.5732	-0.671286	-0.598836	-1.42533	-1.29159	-1.70437	-1.53853	-0.877198	-1.23763	-0.524504	-1.67741	-1.99164
PNRC2	proline rich nuclear receptor coactivator 2 [Source:HGNC Symbol;Acc:HGNC:23158]	20	-	733	-0.195758	0.224842	0.4206	0.150188	0.0986326	0.00206945	0.34639	0.18166	0.0142614	2.07034	2.72752	9.48689	7.84604	7.84604	7.84604	-0.294422	-0.647384	-0.335493	0.118508	-0.523943	-0.216844	-0.431613	-0.978139	-0.0227554	0.0676502	-0.0554194	0.0306282	-0.285596	0.0342399	-0.151705	0.0550902	0.380454	-0.766583	0.454392	-0.374713	-0.544542	-0.513546	-0.696385	-0.09084	0.122648	0.122944	-0.423454	0.697021	-0.341937	-1.17893
KLF13	NA	26	-	734	-0.0978171	-0.453719	-0.355902	0.512166	0.00240199	0.0167098	0.716926	0.00832771	0.0657129	0.429639	9.21379	5.7266	7.80671	7.80671	7.80671	-0.356385	0.234768	0.23696	0.123093	-0.964782	-0.272482	-1.60471	0.943496	0.309356	-0.311753	-0.881514	0.208045	0.350451	0.146761	-0.125066	-0.555971	-0.785757	-0.943765	-0.168482	-1.00578	-0.19977	-1.52929	-1.37941	-0.809795	-0.412184	-0.741929	-1.06123	-0.537179	-1.38822	-1.45193
ZNF106	synaptosome associated protein 23 [Source:HGNC Symbol;Acc:HGNC:11131]	26	+	735	-0.235636	-0.558649	-0.323013	0.0860379	4.84e-05	0.0178527	0.241936	0.000275526	0.0689905	2.94699	16.5093	5.61055	7.84029	7.84029	7.84029	-0.0947519	-0.213526	0.177207	-0.0807777	-0.639352	-0.28293	-1.07172	0.165669	-0.0699119	-0.241382	-0.622579	-0.22591	-0.499804	-0.169924	-0.113628	-0.809761	-0.639037	-1.02402	-0.322064	-1.45646	-0.771438	-1.30313	-1.23943	-1.34773	-0.276019	-0.782155	-1.37419	-0.504467	-1.23423	-1.4212
SKP1	NA	23	-	736	0.313281	1.70417	1.39089	0.133356	8.49e-15	1.49e-10	0.322106	4.88e-13	2.7e-08	2.25299	60.2193	41.0355	8.06076	8.06076	8.06076	0.284541	-0.621013	-0.306485	0.113295	0.969177	0.411811	1.62888	-1.16439	0.52621	0.645832	0.618426	0.561119	0.295944	-0.332151	0.526143	1.24411	0.592998	1.31665	0.317604	1.73573	0.716708	1.9585	1.06134	1.74989	0.923923	0.866389	2.0289	0.774815	1.27805	1.5983
ADAM8	NA	26	-	740	-0.711414	-0.855804	-0.14439	0.00192927	0.000155802	0.5061	0.0158206	0.000771319	0.676135	9.61564	14.3008	0.442121	7.85879	7.85879	7.85879	-0.960265	-0.691177	-0.0724603	-1.08674	-0.84186	0.31639	-2.12804	-0.0398478	-0.207752	-1.82016	-0.965029	-0.305717	-0.414911	-0.317862	-0.650547	-0.718764	-0.50348	-1.0973	-0.9426	-1.31256	-0.666276	-1.47063	-1.43352	-1.50942	-1.8219	-0.579043	-1.29232	-0.513587	-1.36101	-2.00337
LOC103222011	NA	17	-	741	0.425601	0.853922	0.428321	0.0122746	7.17e-07	0.0121851	0.0627892	6.28e-06	0.052473	6.27077	24.5679	6.28374	7.92107	7.92107	7.92107	0.430526	-0.137444	0.0137887	0.248146	0.615914	0.811347	0.772757	-0.492982	0.00652356	0.559252	0.698703	0.666578	0.708066	0.46688	0.410348	0.661056	0.205263	0.469093	0.228038	0.270344	0.707812	0.512439	0.322887	0.446437	0.261335	0.474093	0.739652	0.289389	0.448892	0.116274
INTS6	NA	3	-	742	-0.504067	-0.400406	0.103662	0.000181104	0.00288689	0.437758	0.00266534	0.00973701	0.617936	14.0176	8.87761	0.602152	7.8451	7.8451	7.8451	-0.495894	-0.730944	-0.429092	-0.0645629	-0.799716	-0.48105	-0.984461	-0.606501	-0.596433	-0.322232	-0.606818	-0.284121	-0.667136	-0.395015	-0.56403	-0.6526	-0.546651	-0.988871	-0.189528	-0.799669	-0.767908	-1.00363	-1.04259	-0.881623	-0.505435	-0.593846	-1.03809	-0.476124	-1.20413	-1.48348
RPL7	ribosomal protein L7 [Source:HGNC Symbol;Acc:HGNC:10363]	8	-	744	0.267428	1.13451	0.867084	0.198353	7.93e-08	3.31e-05	0.411472	8.63e-07	0.000603966	1.65446	28.8225	17.2323	7.83792	7.83792	7.83792	-0.126346	-0.204131	-0.657711	-0.414972	0.417983	0.623206	0.178576	-0.951423	2.39137	0.915792	0.538859	0.304043	0.589522	-0.084166	0.328825	0.889145	0.582511	0.190241	-0.275065	0.754087	0.308539	-0.0464763	0.517284	1.66853	1.33875	1.17598	1.47121	1.25299	0.793857	0.225481
PDIA3	elongation factor for RNA polymerase II 3 [Source:HGNC Symbol;Acc:HGNC:23113]	26	-	745	0.238558	0.372707	0.134148	0.0476112	0.00196347	0.264664	0.163108	0.00700153	0.448578	3.92366	9.58337	1.2442	7.813	7.813	7.813	0.232128	0.30853	0.104001	0.347333	-0.224676	0.20388	-0.320759	-0.250179	0.555644	0.194926	-0.213867	0.608585	0.747552	0.533557	0.0887949	0.105943	0.374463	-0.369789	0.563475	-0.617613	0.25529	-0.519123	-0.814998	0.0211131	0.390167	0.448531	-0.0242976	0.594505	-0.135747	-1.03035
PINK1	PTEN induced putative kinase 1 [Source:HGNC Symbol;Acc:HGNC:14581]	20	-	746	0.530018	1.66873	1.13871	0.0250801	3.42e-11	3.15e-06	0.104597	7.31e-10	9.37e-05	5.01835	43.9222	21.7216	8.05105	8.05105	8.05105	0.966872	0.860901	0.657435	-0.447981	0.602505	0.226745	1.56384	-0.258259	-0.0887091	0.628128	1.16251	0.713957	0.958964	0.346078	0.305731	1.3611	0.910057	1.52803	-0.0755509	0.947662	0.487198	1.67323	1.37414	1.45986	0.959085	1.32272	1.96224	0.161185	2.02519	1.44863
PIK3CG	phosphatidylinositol-4,5-bisphosphate 3-kinase catalytic subunit gamma [Source:HGNC Symbol;Acc:HGNC:8978]	21	+	747	-0.434843	-0.625402	-0.190559	0.00222456	1.06e-05	0.17491	0.0176021	7.08e-05	0.341278	9.35436	19.4067	1.84035	7.82226	7.82226	7.82226	-0.290344	-0.312506	-0.00786896	-0.0620751	-0.729695	-0.543724	-1.39092	0.097717	-0.670379	-0.639767	-0.847613	-0.350035	-0.623003	-0.12347	-0.426151	-0.730354	-0.366837	-1.12517	-0.289005	-1.24637	-0.948224	-1.25571	-1.27498	-1.58593	-0.812227	-0.821418	-1.45197	-0.439098	-1.26411	-1.72773
ATP6AP2	ATPase H+ transporting accessory protein 2 [Source:HGNC Symbol;Acc:HGNC:18305]	X	+	749	0.466235	1.11268	0.646448	0.0108808	2.52e-09	0.00056831	0.0573169	3.74e-08	0.00548144	6.48468	35.5269	11.877	7.99089	7.99089	7.99089	0.627652	0.259279	0.297133	-0.00337545	0.777572	0.705071	1.70705	-0.793931	0.118224	0.317896	1.13507	0.00822778	0.02499	0.181416	0.164539	0.244625	0.645003	0.6288	0.113191	0.969385	0.456674	1.17825	1.1467	0.68878	0.428044	0.645709	0.298956	0.380726	0.81528	0.76947
SYK	spleen associated tyrosine kinase [Source:HGNC Symbol;Acc:HGNC:11491]	12	+	751	-0.135039	-0.519126	-0.384087	0.354803	0.000366392	0.00810797	0.586739	0.00162934	0.039077	0.856204	12.6962	7.00947	7.79748	7.79748	7.79748	-0.0816549	0.0317602	0.43053	-0.00780544	-0.835212	-0.231062	-1.6875	0.722651	0.0381653	-0.600694	-0.905347	0.213518	0.129649	0.138135	-0.00930664	-0.382364	-0.685123	-0.973676	-0.525844	-1.22847	-0.460934	-1.1471	-1.45127	-1.35842	-0.884835	-0.714099	-1.13439	-0.444775	-1.20402	-1.25877
CEP170	NA	25	-	752	-0.224027	-0.383376	-0.159348	0.0588872	0.0012551	0.179788	0.189066	0.00476586	0.346814	3.56845	10.4074	1.79938	7.76887	7.76887	7.76887	-0.296609	-0.511303	-0.0624411	0.329802	-0.770324	-0.314656	-0.962213	-0.24576	-0.0440155	0.0031663	-0.424898	0.00713474	-0.387973	-0.0319844	-0.31884	-0.79066	-0.245467	-0.988793	0.201381	-0.981578	-0.982662	-1.30598	-1.26749	-0.919227	-0.187517	-0.60886	-1.15212	-0.0254188	-1.23626	-1.69772
ITGB3	NA	16	-	753	1.93965	0.38503	-1.55462	5.89e-10	0.207911	3.12e-07	2.12e-07	0.324615	1.38e-05	38.357	1.58591	26.1728	7.77532	7.77532	7.77532	2.14976	3.26869	1.64679	2.97251	2.21449	1.74162	0.912752	2.19398	2.64055	-0.0800729	2.38906	2.36037	1.91309	1.80964	1.86366	-0.015689	0.640396	0.757626	0.444714	0.347022	1.47561	0.677734	0.411796	-1.47269	-0.868971	-0.689685	-0.465389	-0.0195086	0.0455907	-0.342017
SENP7	SUMO1/sentrin specific peptidase 7 [Source:HGNC Symbol;Acc:HGNC:30402]	22	+	754	-0.579325	-0.408458	0.170868	8.21e-06	0.00164	0.187479	0.00025266	0.00601729	0.35697	19.8895	9.91429	1.73732	7.79127	7.79127	7.79127	-0.641908	-1.17934	-0.683857	-0.288118	-0.689136	-0.547309	-1.25435	-0.791826	-0.399603	-0.204823	-0.500148	-0.262863	-0.711135	-0.429208	-0.783084	-0.495476	-0.437165	-1.31846	-0.0140762	-0.769962	-1.1498	-1.42702	-1.20274	-0.718876	-0.348464	-0.470898	-1.02701	0.0362111	-1.2661	-1.91987
PRRC2C	myocilin [Source:HGNC Symbol;Acc:HGNC:7610]	25	-	755	-0.0908039	-0.32197	-0.231166	0.476276	0.0117512	0.07011	0.689752	0.0320307	0.182379	0.507379	6.34802	3.28044	7.76917	7.76917	7.76917	-0.106572	0.259678	-0.0878305	0.33907	-0.750572	-0.317863	-0.950899	0.656437	0.513813	0.0718703	-0.608912	-0.133819	-0.659905	0.0408686	-0.223316	-0.867433	-0.300834	-0.94241	0.00588869	-1.14813	-0.364346	-1.17501	-1.02476	-1.15786	0.0278812	-0.5874	-1.19251	-0.345279	-1.01843	-1.14565
LOC103218574	NA	11	+	757	0.426849	1.79879	1.37194	0.0998887	1.4e-10	4.79e-07	0.267198	2.66e-09	2e-05	2.70732	41.1584	25.347	8.04778	8.04778	8.04778	0.779479	-0.270005	0.0452092	-0.720592	1.21116	0.873523	1.81016	-0.724716	0.151749	0.776171	0.873023	0.47171	1.04435	-0.00103586	0.626699	1.28955	0.338238	1.61221	0.0242419	1.25597	1.47274	1.84508	1.95814	1.88904	0.953124	1.14978	1.91373	0.318894	1.7347	1.71824
LOC103226110	NA	21	-	758	-0.179531	0.181249	0.36078	0.200161	0.19629	0.0100088	0.413941	0.310792	0.045557	1.6412	1.66977	6.63333	7.79338	7.79338	7.79338	-0.326551	-0.420976	-0.658961	-0.695719	-0.0259548	-0.107441	-0.550873	-0.884552	-0.0639001	0.594143	-0.326705	0.46123	-0.0585693	-0.170277	0.0144436	0.109608	0.25671	-0.985466	-0.275355	-0.241093	-0.610861	-0.802965	-0.82542	-0.19586	0.487014	0.28768	0.418253	0.355354	-0.506857	-1.0767
ITGA5	integrin subunit alpha 5 [Source:HGNC Symbol;Acc:HGNC:6141]	11	-	760	-0.4329	-0.874321	-0.441421	0.0125652	4.34e-07	0.0101873	0.0638402	4.01e-06	0.0461121	6.22933	25.5385	6.60185	7.7794	7.7794	7.7794	-0.969811	-0.219558	0.250916	-0.396893	-0.62909	-0.783288	-1.79134	1.19375	-0.160826	-1.01482	-1.07567	-0.613522	-0.434615	-0.115609	-0.177217	-0.993454	-1.36223	-1.36089	-0.736667	-1.15466	-0.675691	-1.36952	-1.60752	-2.02107	-1.3988	-0.78564	-1.71108	-0.953804	-1.53172	-1.29498
ATP6V1G1	ATPase H+ transporting V1 subunit G1 [Source:HGNC Symbol;Acc:HGNC:864]	12	-	761	0.303247	1.25563	0.952383	0.0990033	3.72e-11	4.25e-07	0.265641	7.83e-10	1.81e-05	2.72153	43.7572	25.5778	7.94356	7.94356	7.94356	0.321124	-0.255937	-0.377002	-0.430425	0.847822	0.394179	1.11393	-0.541035	0.739739	0.523253	0.867299	0.400847	0.223937	-0.0787548	0.304733	0.91179	0.527938	0.299668	-0.0651997	1.3268	0.441037	1.00121	1.0724	1.23109	0.715224	0.700024	1.15142	0.755771	1.00854	0.856422
RB1CC1	RB1 inducible coiled-coil 1 [Source:HGNC Symbol;Acc:HGNC:15574]	8	-	762	-0.270056	0.144108	0.414164	0.0613898	0.318447	0.00415679	0.194721	0.44715	0.0237226	3.49943	0.995314	8.21402	7.85455	7.85455	7.85455	-0.379953	-0.625232	-0.376103	-0.167859	-0.246388	-0.0123259	-0.46669	-0.510206	-0.313722	-0.229318	-0.100496	-0.143979	-0.497582	-0.291574	-0.314709	-0.174489	-0.133636	-0.663842	-0.287124	-0.0943459	-0.433437	-0.0617998	-0.123153	-0.410987	-0.353289	-0.238702	-0.305806	-0.00695849	-0.538208	-0.414653
RPL35	ribosomal protein L35 [Source:HGNC Symbol;Acc:HGNC:10344]	12	+	763	-0.0213416	0.469914	0.491255	0.897786	0.00464563	0.00306303	0.951788	0.0145782	0.019052	0.0165018	8.01247	8.76954	7.8111	7.8111	7.8111	-0.291444	-0.939635	-0.697089	-0.766228	-0.145751	0.152223	-0.00953039	-0.828603	0.956073	0.415202	0.0781373	0.429842	0.851523	0.109416	-0.270161	0.276493	-0.170981	-0.302593	-0.15349	-0.217032	0.317151	-0.451106	-0.260026	0.759922	0.613042	0.478111	0.828236	0.134863	-0.0518208	-0.954865
RBX1	ring-box 1 [Source:HGNC Symbol;Acc:HGNC:9928]	19	+	764	0.606299	2.25405	1.64775	0.0186201	5.47e-16	1.24e-09	0.0850421	4.75e-14	1.43e-07	5.53685	65.62	36.9124	8.0741	8.0741	8.0741	0.480014	0.0263834	-0.0448982	0.857771	1.37679	1.06592	2.26667	-1.15587	0.329429	0.704201	1.45582	0.183207	0.467253	-0.0354191	0.843832	1.60163	1.17557	1.9635	1.08285	2.08072	1.46118	2.70573	2.03315	2.09869	1.1567	1.73492	1.86232	0.64433	2.19653	2.2866
HERC3	NA	7	+	765	-0.436562	-0.650578	-0.214016	0.000502537	2.26e-07	0.0867168	0.00574411	2.22e-06	0.2118	12.1062	26.7984	2.93429	7.77389	7.77389	7.77389	-0.520795	-0.679119	-0.118374	-0.164027	-0.634513	-0.273541	-1.29462	0.0607082	-0.54897	-0.296389	-0.736322	-0.382438	-0.741801	-0.249127	-0.503407	-0.812462	-0.852345	-1.16581	-0.178012	-1.29764	-1.03259	-1.24584	-1.25069	-1.49122	-0.567955	-0.840354	-1.4239	-0.586269	-1.52599	-1.71474
HNRNPA2B1	heterogeneous nuclear ribonucleoprotein A2/B1 [Source:HGNC Symbol;Acc:HGNC:5033]	21	+	768	-0.44206	-0.439878	0.00218156	0.0005689	0.000601502	0.986395	0.00629415	0.00251954	0.992961	11.8751	11.7713	0.00029076	7.77503	7.77503	7.77503	-0.514932	-0.679799	-0.469388	-0.233248	-0.921269	-0.477724	-1.10415	-0.288264	0.0412272	-0.211178	-0.52032	-0.247085	-0.967143	-0.236774	-0.406958	-0.610527	-0.667486	-1.25582	-0.178851	-0.846599	-0.892073	-1.52021	-1.02105	-1.13533	-0.284906	-0.650694	-1.25917	-0.346733	-0.934214	-1.32074
HBM	hemoglobin subunit zeta [Source:HGNC Symbol;Acc:HGNC:4835]	5	+	769	0.91969	2.49098	1.57129	0.00870324	2.78e-10	2.85e-05	0.0486474	5e-09	0.000537228	6.88273	39.8241	17.517	8.04534	8.04534	8.04534	1.12432	0.279808	0.687218	-0.63004	2.28166	3.00141	2.24076	0.0315298	0.632828	1.91904	1.84095	0.399984	0.712832	1.47422	1.28503	0.900666	0.911731	2.60415	0.378674	1.87103	2.79045	2.13158	3.35714	2.91122	2.08644	2.0978	2.41003	-0.000748654	3.59469	2.98981
LASP1	LIM and SH3 protein 1 [Source:HGNC Symbol;Acc:HGNC:6513]	16	-	770	-0.417849	-0.752754	-0.334905	0.0193728	2.48e-05	0.0555561	0.0874573	0.000151708	0.154783	5.46755	17.7814	3.66532	7.80636	7.80636	7.80636	-0.738573	-0.185335	0.169485	-0.365761	-0.844781	-0.579739	-1.57521	0.635739	-0.310221	-0.875374	-0.881222	-0.113806	-0.320812	-0.0789401	-0.225348	-0.749628	-1.0763	-1.12344	-0.754901	-1.14963	-0.696965	-1.08969	-1.56922	-1.43052	-1.3428	-0.728238	-1.26562	-1.00632	-1.361	-1.34473
GLIPR1	GLI pathogenesis related 1 [Source:HGNC Symbol;Acc:HGNC:17001]	11	+	772	-0.675174	-0.603647	0.0715264	1.13e-05	8.24e-05	0.636282	0.000320993	0.000439345	0.778559	19.2817	15.5025	0.223638	7.8042	7.8042	7.8042	-0.904361	-1.04595	-0.528304	-0.538042	-0.695242	-0.42509	-1.45716	-0.318763	-0.963328	-0.961933	-0.592062	-0.570806	-0.635708	-0.427847	-0.253704	-0.623454	-0.537581	-1.6066	-0.515133	-0.860173	-0.875699	-1.15352	-1.20397	-1.38769	-1.10045	-0.525888	-1.26341	-0.434424	-1.23196	-1.57724
FCN1	ficolin 1 [Source:HGNC Symbol;Acc:HGNC:3623]	12	+	776	0.151991	-0.474826	-0.626817	0.459341	0.0199573	0.00198031	0.675972	0.04961	0.0138209	0.547501	5.41562	9.5677	7.80579	7.80579	7.80579	0.955974	-0.165009	0.206568	-0.187783	-0.552048	-0.0220737	-0.361391	0.797543	0.674688	-0.381856	0.195945	0.80083	-0.158612	-0.502648	0.729536	0.427022	-0.58099	-1.76338	0.0565438	-1.32352	-0.643594	-0.933944	-3.06348	-0.297797	-0.283367	0.196017	-0.0537461	-1.65796	-1.68429	-1.27849
PCNX	NA	24	+	777	-0.265893	-0.543279	-0.277386	0.0266439	6.4e-06	0.0207615	0.108906	4.51e-05	0.0769447	4.91374	20.3652	5.3467	7.74072	7.74072	7.74072	-0.240543	-0.0857381	-0.113847	0.271005	-0.873741	-0.267583	-1.09981	0.402647	-0.363704	-0.0541599	-0.589759	-0.244418	-0.709501	-0.0219154	-0.578891	-0.961088	-0.382401	-0.983734	-0.0403346	-1.21856	-0.736973	-1.32811	-1.1376	-1.57467	-0.418088	-0.81355	-1.53095	-0.469007	-1.3828	-1.5372
FLNB	filamin B [Source:HGNC Symbol;Acc:HGNC:3755]	22	+	782	0.263643	-0.264709	-0.528352	0.0883859	0.0882376	0.000627711	0.246249	0.166521	0.00586229	2.90353	2.90624	11.6919	7.6684	7.6684	7.6684	-0.275483	0.761126	0.819055	1.04391	-0.642558	0.283023	-1.06315	1.57839	1.04257	0.340804	-0.888881	0.307775	0.298224	0.0629967	-0.0449346	-1.295	-0.553237	-0.16592	0.476754	-1.56917	0.310035	-1.46249	-0.564186	-0.709373	0.575235	-0.856333	-0.976818	-0.569801	-1.30643	-1.48864
PIK3CD	phosphatidylinositol-4,5-bisphosphate 3-kinase catalytic subunit delta [Source:HGNC Symbol;Acc:HGNC:8977]	20	-	784	-0.262854	-0.593337	-0.330483	0.0764191	6.23e-05	0.0249149	0.22371	0.000343951	0.0873901	3.13946	16.0317	5.02979	7.72917	7.72917	7.72917	-0.707712	0.0898143	0.0501818	0.0210821	-1.04382	-0.532898	-1.65317	0.748652	0.27103	-0.365085	-1.14131	-0.00244451	0.00826337	0.0302291	-0.328574	-0.907162	-0.966192	-1.11976	-0.150024	-1.43245	-0.365885	-1.53752	-1.48005	-1.06891	-0.62276	-0.747225	-1.02698	-0.73608	-1.38813	-1.4683
LOC103223239	NA	19	+	785	0.451932	1.66505	1.21311	0.0716094	6e-10	3.15e-06	0.215035	1.01e-08	9.37e-05	3.24574	38.3216	21.7225	7.99502	7.99502	7.99502	0.776874	-0.214916	-0.428816	-0.718847	0.873702	0.617778	1.82344	-0.975326	-0.14168	0.696477	1.44026	1.11961	1.55144	0.16103	0.727279	1.21438	0.327643	0.890461	-0.0988117	1.10096	1.19587	1.84479	1.31029	1.54167	0.513499	1.48891	2.18301	0.760055	1.65676	1.57346
KMT2A	lysine methyltransferase 2A [Source:HGNC Symbol;Acc:HGNC:7132]	1	+	786	0.0158865	-0.407954	-0.42384	0.922692	0.0128467	0.00950245	0.964238	0.0344656	0.0439564	0.00941739	6.1901	6.72587	7.70051	7.70051	7.70051	-0.0341072	0.852937	0.0471906	0.849183	-0.878942	-0.29516	-0.867615	1.42435	0.666923	0.283606	-0.588831	-0.27723	-0.868122	-0.0262473	-0.506126	-0.987868	-0.309996	-0.994976	0.158755	-1.20845	-0.0919919	-1.30262	-0.863885	-1.56409	-0.0323294	-0.754552	-1.50244	-0.570925	-1.28259	-1.04447
LOC103230449	ral guanine nucleotide dissociation stimulator like 1 [Source:HGNC Symbol;Acc:HGNC:30281]	25	-	789	0.000767594	0.484299	0.483532	0.996318	0.00323714	0.00331434	0.997968	0.0107449	0.0201909	2.13e-05	8.66874	8.62581	7.77664	7.77664	7.77664	-0.260204	-0.964726	-0.832415	-0.853718	-0.159509	0.15837	0.0842276	-0.889641	1.03857	0.457051	0.0182311	0.616372	0.86665	0.173974	-0.171903	0.344109	-0.119341	-0.289063	-0.239192	-0.231408	0.369704	-0.380306	-0.332841	0.840069	0.521267	0.448249	0.823911	0.045542	0.0238758	-0.835639
TLR8	toll like receptor 8 [Source:HGNC Symbol;Acc:HGNC:15632]	X	+	793	-0.85689	-0.931452	-0.0745617	1.4e-05	1.98e-06	0.695897	0.000380353	1.56e-05	0.819115	18.8649	22.6174	0.152776	7.7906	7.7906	7.7906	-0.773515	-1.51954	-0.271913	-1.35762	-0.608986	-0.679978	-1.86263	-0.780906	-1.30398	-1.18211	-0.42026	-0.467922	-0.765133	-0.407137	-0.0836254	-0.301152	-1.28834	-1.63705	-1.32702	-0.920464	-1.34637	-1.25343	-1.77994	-1.71044	-1.66558	-0.587325	-1.59579	-0.41802	-1.52365	-1.57013
JTB	jumping translocation breakpoint [Source:HGNC Symbol;Acc:HGNC:6201]	20	+	794	0.417264	0.964872	0.547608	0.0300618	1.09e-06	0.00532935	0.118526	9.11e-06	0.0286529	4.70575	23.759	7.76415	7.89783	7.89783	7.89783	0.526479	-0.0454416	0.0310658	0.20956	0.942177	0.232658	1.19689	-0.386333	-0.264082	0.236115	0.982375	0.324434	0.894641	0.301241	0.454419	0.523523	-0.270107	0.372336	0.168105	0.643705	0.261641	0.943024	0.950053	0.562199	0.330429	0.507267	1.03128	0.234868	0.800514	0.252631
ARF4	ADP ribosylation factor 4 [Source:HGNC Symbol;Acc:HGNC:655]	22	-	795	0.488479	1.62423	1.13575	0.0212605	9.55e-14	2.07e-07	0.0934595	3.79e-12	9.85e-06	5.30531	55.458	26.9676	7.95585	7.95585	7.95585	0.0901527	-0.372744	0.189638	1.11679	1.01966	1.41226	1.4914	-0.796707	-0.278665	0.443441	0.802109	0.0878547	-0.0292502	0.128128	0.559597	0.677926	1.21473	1.5643	1.37123	1.3891	0.753	1.95449	1.60128	0.895189	0.523441	0.632928	0.748329	0.633977	1.26731	1.75655
RFWD2	NA	25	+	796	-0.550027	-0.704164	-0.154138	8.33e-05	4.64e-07	0.265043	0.0014931	4.26e-06	0.448984	15.4823	25.4066	1.24222	7.74242	7.74242	7.74242	-0.788543	-0.697975	-0.276372	-0.456369	-0.700619	-0.508115	-1.6214	-0.143837	-0.681944	-0.578189	-0.771849	-0.269599	-0.637681	-0.238643	-0.280476	-0.601111	-0.7556	-1.39751	-0.651573	-1.03413	-1.04054	-1.35427	-1.5227	-1.38878	-1.00075	-0.819274	-1.29617	-0.481794	-1.46719	-1.7638
MME	membrane metallo-endopeptidase [Source:HGNC Symbol;Acc:HGNC:7154]	15	-	798	-1.38364	-1.20817	0.17547	8.72e-09	2.49e-07	0.438447	1.36e-06	2.42e-06	0.618392	33.1068	26.6131	0.600344	7.81667	7.81667	7.81667	-1.71305	-1.91123	-0.96652	-2.17734	-0.128603	-1.07583	-2.15272	-0.491593	-1.68494	-1.90698	-1.27863	-1.52581	-1.32248	-1.20194	-0.749472	-1.13845	-1.22473	-2.44402	-1.94673	-0.958763	-1.75404	-1.31571	-0.943394	-2.39046	-1.98781	-0.727947	-2.34114	-0.496787	-1.53301	-1.11394
ZNF148	zinc finger protein 148 [Source:HGNC Symbol;Acc:HGNC:12933]	22	+	799	-0.392168	-0.35839	0.0337782	0.00271367	0.00631874	0.796551	0.0205781	0.0189562	0.883942	8.99063	7.45708	0.0664675	7.73012	7.73012	7.73012	-0.336035	-0.692033	-0.0987371	0.0730822	-0.70796	-0.494226	-1.01024	-0.624597	-0.518849	-0.164966	-0.26807	-0.114107	-0.764067	-0.330088	-0.450697	-0.456357	-0.266112	-1.23693	0.212313	-0.608012	-0.999788	-1.20292	-1.16081	-0.98576	-0.420723	-0.559392	-1.283	0.0449938	-1.28197	-1.65409
TNRC6B	trinucleotide repeat containing 6B [Source:HGNC Symbol;Acc:HGNC:29190]	19	+	800	-0.154747	-0.458328	-0.303581	0.284416	0.00150004	0.0351883	0.514037	0.00557367	0.111978	1.14587	10.0786	4.43602	7.73788	7.73788	7.73788	-0.308051	0.309609	0.00966596	0.018773	-0.761922	-0.0657085	-1.11783	1.16263	0.384834	-0.109649	-0.612156	-0.21008	-0.863291	-0.299157	-0.475556	-0.879107	-0.976725	-0.978586	-0.453796	-1.03865	-0.285242	-1.13082	-0.627469	-1.10659	-0.563444	-0.945461	-1.15097	-1.07175	-1.19939	-0.639279
SGPL1	sphingosine-1-phosphate lyase 1 [Source:HGNC Symbol;Acc:HGNC:10817]	9	-	801	-0.470993	-0.829621	-0.358628	0.00216116	5.84e-08	0.017866	0.0172387	6.52e-07	0.0690238	9.40736	29.4144	5.60924	7.73305	7.73305	7.73305	-0.677349	-0.347414	-0.179385	-0.388506	-0.805909	-0.497245	-1.60465	0.736325	-0.45136	-0.862004	-0.978954	-0.40683	-0.643353	-0.132302	-0.347053	-0.877209	-0.743179	-1.69684	-0.429195	-1.59984	-0.851713	-1.32315	-1.55781	-1.64374	-1.03543	-0.91962	-1.68008	-0.784227	-1.52172	-1.61046
CHD1	chromodomain helicase DNA binding protein 1 [Source:HGNC Symbol;Acc:HGNC:1915]	23	-	803	-0.679959	-0.731555	-0.0515962	1.45e-06	2.07e-07	0.71173	6.79e-05	2.04e-06	0.829784	23.2149	26.97	0.136555	7.73844	7.73844	7.73844	-0.799169	-0.866973	-0.558052	-0.575735	-0.802159	-0.636122	-1.69761	-0.740449	-0.499736	-0.596288	-0.79718	-0.410157	-0.9794	-0.534298	-0.192946	-0.696131	-0.672189	-1.65364	-0.754018	-0.986873	-1.20411	-1.48426	-1.46489	-1.40624	-0.88701	-0.870631	-1.53925	-0.492333	-1.60494	-1.35468
YBX1	Y-box binding protein 1 [Source:HGNC Symbol;Acc:HGNC:8014]	20	-	806	0.34341	1.09279	0.749376	0.0294058	1.32e-11	2.67e-06	0.116487	3.07e-10	8.28e-05	4.7437	45.787	22.0391	7.83467	7.83467	7.83467	0.521727	-0.0713165	0.19821	0.0118909	0.103758	0.484133	0.29271	-0.420523	0.363951	0.547555	0.379198	1.20954	0.707357	0.305841	0.074306	0.619369	0.249337	0.609062	0.133029	0.277512	1.2311	0.870724	0.200232	1.18624	0.444512	0.792203	1.56444	0.297499	0.725889	0.313919
CCNT2	cyclin T2 [Source:HGNC Symbol;Acc:HGNC:1600]	10	+	808	-0.399053	-0.342864	0.0561895	0.00131128	0.00586448	0.65135	0.0118617	0.0178331	0.787948	10.3266	7.59148	0.204203	7.7122	7.7122	7.7122	-0.353347	-0.523902	-0.258949	0.0502737	-0.758557	-0.443491	-1.21665	-0.387025	-0.56368	-0.117317	-0.410198	-0.182457	-0.885082	-0.127849	-0.460615	-0.467674	-0.116268	-1.17399	0.164447	-0.598865	-0.865736	-1.30457	-1.2411	-1.0325	-0.399906	-0.552261	-1.27605	0.0239688	-1.12721	-1.6505
TBC1D14	KIAA0232 [Source:HGNC Symbol;Acc:HGNC:28992]	27	+	809	-0.407183	-0.754572	-0.347389	0.00735565	7.11e-07	0.0208341	0.0432145	6.23e-06	0.0770539	7.184	24.5864	5.34062	7.72284	7.72284	7.72284	-0.569895	-0.335449	0.186465	-0.375754	-0.653292	-0.494747	-1.5885	0.584065	-0.162052	-0.956532	-0.844644	-0.33065	-0.528275	-0.240165	-0.119011	-0.726357	-1.09209	-1.26447	-0.790867	-1.43618	-0.89308	-1.32029	-1.04157	-1.62163	-0.833006	-0.895236	-1.52634	-0.904396	-1.42605	-1.46104
ELMO1	engulfment and cell motility 1 [Source:HGNC Symbol;Acc:HGNC:16286]	21	+	811	-0.439195	-0.922371	-0.483177	0.001495	3.55e-11	0.000460555	0.0130459	7.54e-10	0.00466155	10.0848	43.8496	12.269	7.70604	7.70604	7.70604	-0.398981	-0.416408	0.0584723	-0.18456	-0.826969	-0.191072	-1.32332	0.45117	-0.294269	-0.36043	-0.982488	-0.500646	-1.18829	-0.391481	-0.542563	-1.3828	-1.16065	-1.09336	-0.514368	-1.77868	-1.13645	-1.7035	-1.22182	-1.98766	-0.402132	-1.12274	-1.8836	-1.09808	-1.87749	-1.70106
PRKD3	protein kinase D3 [Source:HGNC Symbol;Acc:HGNC:9408]	14	+	814	-0.299381	-0.428969	-0.129588	0.0236379	0.0012215	0.32519	0.100626	0.00465018	0.51259	5.121	10.4575	0.967959	7.71364	7.71364	7.71364	-0.228045	-0.435486	0.0104679	0.243285	-0.507929	-0.372965	-0.846461	-0.533085	-0.311651	-0.151241	-0.383248	-0.324157	-0.205816	-0.438433	-0.450461	-0.719954	-0.435992	-1.00697	0.127349	-1.12336	-0.721767	-1.2656	-1.22048	-0.848947	-0.225392	-0.554959	-1.23769	-0.263731	-1.42972	-1.77022
RPL24	ribosomal protein L24 [Source:HGNC Symbol;Acc:HGNC:10325]	22	+	817	0.145335	1.06919	0.923858	0.462113	1.4e-07	4.59e-06	0.677903	1.43e-06	0.000125078	0.540771	27.7268	21.0017	7.80148	7.80148	7.80148	-0.058816	-0.802253	-0.797646	-0.817699	0.598199	0.699153	0.580386	-0.98287	1.4487	0.776325	0.387736	0.36425	0.510656	-0.0702166	0.0122733	0.869315	-0.023744	0.434122	-0.0969014	0.674865	0.446676	0.474992	0.635865	1.41293	0.906694	0.870822	1.23587	0.365191	0.980177	0.239454
VPS13D	vacuolar protein sorting 13 homolog D [Source:HGNC Symbol;Acc:HGNC:23595]	20	-	818	0.03509	-0.38734	-0.42243	0.800387	0.00526367	0.00232668	0.90376	0.0162683	0.0155774	0.0639316	7.78655	9.27212	7.67815	7.67815	7.67815	0.0596352	0.477461	0.349221	0.665911	-0.531693	-0.0416582	-0.910882	1.16716	0.4202	0.197977	-0.62293	-0.220894	-0.712671	-0.1183	-0.251168	-0.982227	-0.590994	-0.868884	0.0709785	-1.06904	-0.491814	-1.34965	-0.788339	-1.37899	0.050115	-0.772458	-1.26379	-0.694718	-1.09086	-0.870594
ZRANB1	zinc finger RANBP2-type containing 1 [Source:HGNC Symbol;Acc:HGNC:18224]	9	+	820	0.324366	1.08344	0.759073	0.0838583	1.74e-08	7.72e-05	0.238092	2.17e-07	0.00116343	2.98849	31.7681	15.6247	7.88089	7.88089	7.88089	0.520711	0.600095	0.357602	-0.168678	0.641968	0.311724	1.05292	-0.329505	0.309812	0.267812	0.671093	-0.207953	0.0455291	-0.158726	-0.086805	0.260525	0.669092	0.960736	-0.216817	0.905952	0.445793	0.696639	1.15346	0.755425	0.573043	0.525205	0.40821	0.168352	0.703273	1.03703
VMP1	vacuole membrane protein 1 [Source:HGNC Symbol;Acc:HGNC:29559]	16	-	822	-0.237689	-0.426832	-0.189144	0.11754	0.00512218	0.210414	0.297149	0.0158771	0.385906	2.44979	7.83579	1.56858	7.73153	7.73153	7.73153	-0.378985	-0.149782	-0.171021	-0.809203	-0.574394	-0.363153	-1.04009	0.112799	-0.0667377	-0.343017	0.0767904	-0.0323172	-0.544041	-0.260392	0.712756	0.0790517	-0.373581	-1.37952	-0.561335	-0.728782	-0.74708	-1.08651	-1.84419	-0.890053	-0.637415	-0.410597	-0.947285	-0.358485	-1.19758	-1.46877
PPP1R15B	phosphatidylinositol-4-phosphate 3-kinase catalytic subunit type 2 beta [Source:HGNC Symbol;Acc:HGNC:8972]	25	+	823	-0.429454	-0.36578	0.0636736	0.000320178	0.00216153	0.592944	0.00411817	0.00759941	0.746035	12.9485	9.40704	0.28577	7.7092	7.7092	7.7092	-0.380016	-0.545225	-0.327967	-0.0304733	-0.80173	-0.405996	-1.11829	-0.630751	-0.593361	-0.45184	-0.543382	-0.269492	-0.516079	-0.0842071	-0.375647	-0.378125	-0.305428	-1.10184	0.010877	-0.836475	-0.86371	-1.2144	-1.2814	-0.900473	-0.593326	-0.524163	-1.11858	-0.115546	-1.06015	-1.55887
YY1	NA	24	+	824	0.32133	0.579439	0.258108	0.0327212	0.00013575	0.0889268	0.125588	0.000683964	0.215734	4.56031	14.5602	2.89369	7.78161	7.78161	7.78161	0.385718	0.481203	0.418812	0.287393	0.165212	0.119656	0.199104	0.163566	0.436059	0.316075	0.530012	0.220078	0.260131	-0.0409887	0.168055	-0.00441639	-0.109828	0.292021	0.0935248	0.546328	0.275646	-0.282866	0.320903	0.466888	0.373129	-0.00411738	-0.0781007	-0.124671	-0.00299165	0.165182
NFIA	NA	20	-	826	0.92162	1.79755	0.875928	0.000700404	1.9e-10	0.00136616	0.00739149	3.51e-09	0.0104357	11.4882	40.564	10.2509	7.96861	7.96861	7.96861	1.46913	1.63351	0.743977	0.689932	1.94028	1.06073	2.26963	0.324739	-0.217264	0.822449	1.75842	0.109401	0.338591	0.0218589	1.12329	0.793964	1.24311	1.6535	0.673073	2.05919	1.58422	2.53674	2.43449	0.584339	0.991599	0.919171	1.05765	0.878835	1.11717	2.22975
ANKFY1	ankyrin repeat and FYVE domain containing 1 [Source:HGNC Symbol;Acc:HGNC:20763]	16	-	830	-0.372738	-0.758011	-0.385273	0.0455981	5.06e-05	0.0339149	0.158381	0.000286628	0.109284	3.99638	16.4252	4.49899	7.71835	7.71835	7.71835	-0.264578	0.263402	0.0780877	0.0696477	-0.754444	-0.410191	-1.13154	0.410321	-0.112571	-0.543996	-0.968158	-0.55046	-0.682454	-0.444161	-0.488938	-0.966375	-0.790052	-1.27625	-0.206686	-1.71638	-0.763493	-1.37836	-1.19968	-1.41151	-0.345251	-0.905091	-1.57737	-0.874995	-1.66407	-1.82388
KIAA0100	KIAA0100 [Source:HGNC Symbol;Acc:HGNC:28960]	16	-	831	0.172359	-0.220208	-0.392568	0.196927	0.100368	0.00332586	0.409921	0.184276	0.0202434	1.66502	2.69969	8.61949	7.65552	7.65552	7.65552	0.196079	0.637303	0.524713	0.565763	-0.561974	-0.0370445	-0.770649	0.918143	0.516885	0.0907452	-0.641535	0.252335	0.231531	0.105203	0.0609466	-0.68097	-0.366095	-0.565568	0.244471	-1.42052	-0.151178	-1.18069	-0.865735	-0.860038	0.278484	-0.393015	-0.849744	-0.304309	-1.03365	-1.48821
RSRP1	arginine and serine rich protein 1 [Source:HGNC Symbol;Acc:HGNC:25234]	20	+	833	-0.616221	-0.529931	0.0862906	9.63e-06	0.000137768	0.530674	0.000287927	0.00069283	0.696559	19.5841	14.5324	0.393101	7.69378	7.69378	7.69378	-0.860772	-0.904065	-0.777265	-0.791458	-1.03908	-0.510477	-1.08169	-0.289838	-0.112369	-0.394961	-1.01779	-0.144756	-0.626454	-0.443496	-0.537353	-0.633379	-0.989691	-1.34872	-0.627505	-0.846744	-0.764761	-1.49366	-1.11921	-0.621548	-0.473565	-0.513815	-0.714318	-0.692678	-1.37086	-1.72871
GZMH	granzyme H [Source:HGNC Symbol;Acc:HGNC:4710]	24	-	834	0.608546	1.42624	0.817694	0.00138143	1.11e-13	1.18e-05	0.0123018	4.26e-12	0.000270414	10.2304	55.1697	19.2001	7.73312	7.73312	7.73312	1.22142	1.49125	-0.480848	0.77503	0.166196	1.28149	0.473215	-0.481056	0.413392	0.520399	0.231681	1.05196	0.72794	1.74516	0.477038	1.72719	2.56393	0.415013	1.35815	1.0615	1.86296	0.695922	-0.940006	0.624062	0.39988	1.5938	1.16168	2.16549	1.7176	-0.0986679
NAPA	kaptin, actin binding protein [Source:HGNC Symbol;Acc:HGNC:6404]	6	-	836	1.18603	2.01182	0.825789	1.14e-07	2e-17	0.000332024	9.78e-06	2.88e-15	0.0036211	28.1164	72.149	12.8805	7.9084	7.9084	7.9084	1.36125	1.34065	0.641513	0.779277	1.83224	1.5122	1.88948	0.509968	0.854645	0.761029	1.46962	0.909452	1.15139	0.652451	1.75831	1.25509	1.01167	1.73158	0.756737	1.57488	1.77824	1.57768	2.15899	1.95074	1.08516	1.31554	1.84355	0.205908	1.87156	2.26511
BCLAF1	BCL2 associated transcription factor 1 [Source:HGNC Symbol;Acc:HGNC:16863]	13	+	838	-0.24839	-0.306347	-0.0579563	0.0306451	0.00781109	0.614748	0.119866	0.0227067	0.761904	4.67273	7.07628	0.253318	7.66108	7.66108	7.66108	-0.200247	-0.325356	-0.232152	0.20023	-0.604513	-0.270789	-0.976108	-0.265229	0.11216	-0.0266202	-0.526286	-0.153507	-0.631914	-0.150991	-0.343389	-0.620948	-0.223811	-1.0426	0.0915471	-0.929787	-0.705183	-1.37309	-1.10889	-0.973137	-0.185343	-0.5113	-1.06671	-0.0791671	-1.07464	-1.26527
CLCN3	chloride voltage-gated channel 3 [Source:HGNC Symbol;Acc:HGNC:2021]	7	+	839	0.614417	0.88719	0.272773	0.00018214	7.63e-08	0.099292	0.00267265	8.33e-07	0.233068	14.0069	28.8973	2.71688	7.81609	7.81609	7.81609	0.683099	0.236556	0.318533	0.264257	0.757706	1.19274	1.33706	-0.0218356	0.609731	0.27212	0.996882	0.470535	0.210826	0.387481	0.360598	0.277952	0.403842	0.388233	0.118945	0.423968	0.405107	0.946939	0.798662	0.53648	0.189793	0.476413	0.310591	0.262774	0.0526155	0.943372
NABP1	nucleic acid binding protein 1 [Source:HGNC Symbol;Acc:HGNC:26232]	10	+	840	-0.926038	-0.977122	-0.0510835	3.24e-09	4.29e-10	0.740079	6.47e-07	7.39e-09	0.847752	35.033	38.9773	0.110057	7.69955	7.69955	7.69955	-1.02123	-1.15283	-0.426128	-0.985077	-0.711105	-0.951136	-1.78408	-0.59493	-1.11035	-0.876616	-0.682219	-0.748169	-1.64128	-0.737667	-0.76187	-0.896115	-0.991101	-1.67392	-1.05009	-0.908164	-1.54874	-1.55987	-1.58682	-1.88291	-1.17135	-0.923089	-2.06608	-0.694061	-1.7693	-1.92775
FNDC3B	fibronectin type III domain containing 3B [Source:HGNC Symbol;Acc:HGNC:24670]	15	-	844	-1.01797	-1.37291	-0.354945	1.63e-07	1.48e-12	0.0614341	1.29e-05	4.29e-11	0.165695	27.4315	50.0785	3.49824	7.68707	7.68707	7.68707	-1.16554	-0.566666	-0.0927639	-1.71018	-0.919355	-0.583636	-2.10803	0.446062	-0.800445	-1.8058	-1.36329	-0.558147	-2.09434	-1.16888	-0.866793	-0.930173	-1.33722	-1.70205	-1.75554	-1.18285	-1.52344	-1.51579	-1.4912	-2.76529	-2.40109	-1.43954	-2.34339	-1.39126	-2.30227	-1.80682
MSRB1	NA	5	-	846	-0.944613	-1.09732	-0.152709	6.41e-05	2.93e-06	0.494436	0.00122232	2.21e-05	0.666486	15.9783	21.8622	0.466859	7.74133	7.74133	7.74133	-0.915235	-1.61493	-0.231201	-1.4506	-0.692987	-0.63791	-1.93161	-0.536943	-0.96118	-1.73065	-0.973101	-0.376129	-0.354682	-0.561741	-0.29384	-0.334151	-1.34815	-1.57123	-1.36218	-1.28861	-1.68422	-1.26734	-1.62942	-1.84502	-2.03667	-0.904095	-1.22033	-0.769702	-1.63157	-1.75765
TNKS2	tankyrase 2 [Source:HGNC Symbol;Acc:HGNC:15677]	9	+	851	-0.263647	-0.359124	-0.0954767	0.0215865	0.00177303	0.405479	0.0943617	0.00641885	0.589545	5.27881	9.77082	0.692019	7.6462	7.6462	7.6462	-0.161682	-0.432764	-0.186139	0.267292	-0.731014	-0.278453	-1.10312	-0.124581	-0.350396	0.0634746	-0.45802	-0.146925	-0.472906	0.0127682	-0.494573	-0.595836	-0.287461	-1.03221	0.123867	-0.964302	-0.736579	-1.21734	-1.21134	-1.04659	-0.197007	-0.557236	-1.24511	-0.0675488	-1.06417	-1.68155
ARHGEF12	Rho guanine nucleotide exchange factor 12 [Source:HGNC Symbol;Acc:HGNC:14193]	1	+	852	1.33836	1.72994	0.391576	1.11e-07	2.06e-11	0.121154	9.67e-06	4.6e-10	0.267232	28.1646	44.9138	2.40234	7.85587	7.85587	7.85587	1.38502	1.44791	1.16298	0.858409	1.39852	1.48327	1.73886	0.0726177	1.86982	1.32362	2.40764	1.0568	1.55234	0.445408	1.34546	0.666752	0.89676	1.60965	-0.0564194	1.0025	1.15733	1.31903	1.72951	1.94645	1.27445	1.49735	1.41118	1.17005	1.24402	2.50221
KLHL9	NA	12	+	853	-0.351764	-0.200212	0.151552	0.00793858	0.130659	0.252473	0.0454988	0.226434	0.434872	7.04728	2.28466	1.30957	7.65377	7.65377	7.65377	-0.44605	-0.781716	-0.324429	0.0569813	-0.677478	-0.233471	-1.00552	-0.864724	-0.662826	-0.0681833	-0.3339	-0.0893726	-0.251878	0.0805179	-0.335205	-0.32705	0.00154916	-0.986173	0.221118	-0.667004	-0.842728	-1.1489	-1.35238	-0.627882	-0.275772	-0.264553	-0.676153	0.260568	-0.884956	-1.83178
MON2	MON2 homolog, regulator of endosome-to-Golgi trafficking [Source:HGNC Symbol;Acc:HGNC:29177]	11	+	855	-0.272951	-0.369424	-0.0964733	0.0192573	0.00156307	0.407948	0.0871294	0.00577581	0.591483	5.478	10.0027	0.684774	7.65332	7.65332	7.65332	-0.19977	-0.390661	-0.0114731	0.146473	-0.666696	-0.320321	-0.932173	-0.170481	-0.508732	0.00241226	-0.425743	-0.227895	-0.49371	-0.140061	-0.362014	-0.610573	-0.322213	-0.935665	0.0515495	-0.921802	-0.81518	-1.08777	-1.20372	-1.04692	-0.250306	-0.61694	-1.12805	-0.114726	-1.20711	-1.7111
SLC5A3	NA	2	-	856	-0.639675	-0.905419	-0.265744	1.93e-05	1.46e-09	0.0720702	0.000487316	2.3e-08	0.185778	18.259	36.5827	3.23523	7.61566	7.61566	7.61566	-0.556081	-0.760804	-0.526309	0.0419622	-1.10264	-0.822978	-1.05374	-0.603224	-0.890519	-0.06021	-0.679834	-0.687838	-1.23895	-0.509721	-0.606182	-1.42845	-0.96823	-1.32044	-0.164756	-1.44816	-1.38923	-1.73368	-1.44741	-1.78162	-0.146329	-0.949035	-1.87782	-0.814837	-1.88752	-2.18806
TFRC	transferrin receptor [Source:HGNC Symbol;Acc:HGNC:11763]	15	+	857	0.61177	1.12774	0.515967	0.00126626	4.36e-09	0.00718089	0.0115609	6.15e-08	0.0357576	10.3911	34.4543	7.22716	7.7847	7.7847	7.7847	0.584219	0.13806	0.407119	0.490268	0.797487	1.65208	0.983477	0.0241024	0.781844	0.57217	0.824709	0.165505	0.155722	0.445074	0.239705	0.466727	0.347945	0.808642	0.493687	0.536975	0.514725	1.02586	1.0092	1.0574	0.337342	0.46403	1.06733	0.33796	0.953373	0.663166
LOC103221983	NA	17	-	858	-0.266596	-0.404089	-0.137493	0.024273	0.000632232	0.244534	0.102267	0.00262539	0.426065	5.07502	11.6786	1.35427	7.65377	7.65377	7.65377	-0.428927	-0.969236	-0.266107	-0.229016	-0.517549	-0.307889	-0.803691	0.655743	-0.0760965	-0.225178	-0.801236	-0.0890182	-0.428348	0.223427	-0.397696	-0.460209	-1.29912	-1.13284	-0.243043	-1.28151	-0.670305	-0.735122	-0.895702	-1.11756	-0.382748	-0.573897	-1.07495	-0.238855	-0.965457	-1.30399
RALGAPB	Ral GTPase activating protein non-catalytic beta subunit [Source:HGNC Symbol;Acc:HGNC:29221]	2	-	859	-0.130377	-0.289546	-0.159169	0.260947	0.0128105	0.170076	0.487696	0.0343832	0.334493	1.26372	6.19509	1.88227	7.6371	7.6371	7.6371	-0.0571393	-0.129802	-0.0182536	0.475763	-0.62084	-0.150092	-0.8812	0.235441	-0.166101	0.126391	-0.420395	-0.180778	-0.396454	0.0164678	-0.330645	-0.679445	-0.215058	-0.742448	0.306621	-1.10884	-0.578105	-1.16107	-1.12347	-1.01079	-0.0861414	-0.472043	-1.17435	-0.108814	-1.03035	-1.52992
2017-09-07	septin 7 [Source:HGNC Symbol;Acc:HGNC:1717]	21	-	860	-0.129333	0.233615	0.362948	0.315007	0.0695336	0.00489904	0.545917	0.137476	0.0268395	1.00957	3.294	7.91634	7.66028	7.66028	7.66028	-0.252673	-0.621208	-0.550237	0.0833291	-0.494038	-0.0271263	-0.584421	-0.715738	0.242098	0.09323	0.0311964	0.309062	-0.13054	0.0566602	-0.0882713	0.24847	0.182123	-0.859307	0.269525	-0.209139	-0.380097	-0.789321	-0.814291	-0.0413132	0.16618	0.0682903	-0.201666	0.794577	-0.323674	-1.02805
NT5C3A	5'-nucleotidase, cytosolic IIIA [Source:HGNC Symbol;Acc:HGNC:17820]	21	+	861	0.0823457	1.07165	0.989301	0.66361	3.57e-08	2.71e-07	0.824029	4.17e-07	1.23e-05	0.189168	30.3677	26.4425	7.83383	7.83383	7.83383	-0.291126	-0.218044	-0.326427	0.229651	0.609031	0.0443187	0.783034	-0.602102	0.33628	-0.341885	0.633503	0.135613	-0.24526	-0.125941	0.286978	0.764949	0.495485	0.432556	-0.134792	1.42907	0.274565	1.57606	1.07847	0.707701	-0.163818	0.362142	0.728149	0.415248	0.517101	0.749689
UBR4	ubiquitin protein ligase E3 component n-recognin 4 [Source:HGNC Symbol;Acc:HGNC:30313]	20	+	862	0.156245	-0.303316	-0.459561	0.326242	0.0559176	0.00382422	0.558207	0.115347	0.0223622	0.963758	3.65451	8.36545	7.62139	7.62139	7.62139	0.0429538	0.967149	0.245316	0.725674	-0.565369	-0.0542626	-0.784157	1.57111	0.904091	0.162243	-0.510716	-0.281742	-0.441113	-0.00148724	-0.204757	-0.996414	-0.667702	-0.815646	0.0434298	-1.05264	0.0904119	-1.20546	-0.596807	-1.12469	0.0753813	-0.64818	-1.25472	-0.696358	-1.08893	-0.812122
PIK3AP1	phosphoinositide-3-kinase adaptor protein 1 [Source:HGNC Symbol;Acc:HGNC:30034]	9	-	863	-0.122429	-0.439979	-0.31755	0.392107	0.00218033	0.0256827	0.619206	0.00765834	0.0891737	0.732398	9.39117	4.97726	7.6373	7.6373	7.6373	-0.135496	0.34462	0.300061	0.215476	-0.905962	-0.220161	-1.4225	0.501621	0.0527666	-0.430028	-0.763535	-0.0234954	0.0814917	0.122929	0.0585803	-0.663096	-0.235316	-1.12391	-0.0118703	-1.38117	-0.339038	-1.10924	-1.2723	-1.30524	-0.469002	-0.704326	-1.33681	-0.129805	-1.21391	-1.45106
ACP1	acid phosphatase 1, soluble [Source:HGNC Symbol;Acc:HGNC:122]	14	-	866	0.272178	1.62093	1.34875	0.193836	8.96e-14	4.84e-10	0.405783	3.6e-12	6.98e-08	1.68822	55.5836	38.74	7.8842	7.8842	7.8842	-0.0948833	-0.225175	-0.335716	0.715033	0.985453	0.163385	1.51187	-1.09853	-0.418818	0.442071	1.13739	0.203168	0.136448	-0.199909	0.273072	0.695296	1.00533	1.05562	0.897303	1.61334	0.659626	2.18373	1.20718	1.27104	0.615448	1.18921	1.25236	0.632503	1.25905	1.5539
SRRM2	NA	5	-	867	0.290298	-0.457254	-0.747552	0.158322	0.0236105	0.00028834	0.357776	0.0570095	0.0032282	1.99018	5.12302	13.1447	7.58161	7.58161	7.58161	-0.0273643	1.42313	0.540609	0.672169	-0.923062	-0.073229	-1.18079	2.43073	1.4673	0.340746	-0.662464	-0.00596817	-0.728744	-0.0131861	-0.0351212	-0.901834	-0.905875	-0.851218	-0.0876833	-1.08489	0.366514	-1.45178	-1.19448	-1.55537	-0.464438	-0.800327	-1.53156	-0.921779	-1.13184	-0.701174
WDR45	WD repeat domain 45 [Source:HGNC Symbol;Acc:HGNC:28912]	X	-	868	0.72592	1.35682	0.630902	0.0019949	2.19e-08	0.00838018	0.0162277	2.66e-07	0.0400085	9.55422	31.3174	6.95037	7.85353	7.85353	7.85353	0.988615	-0.362323	0.396643	-0.63605	1.75726	1.22339	1.94861	0.0305883	0.501397	0.869337	1.23148	0.228434	0.633768	0.603808	1.10639	1.07008	0.730902	1.17252	-0.388197	1.24569	0.579372	0.901112	1.28763	1.43617	0.46542	0.791776	1.36649	0.00860773	1.37182	1.30244
TXNRD1	thioredoxin reductase 1 [Source:HGNC Symbol;Acc:HGNC:12437]	11	+	869	-0.416158	-0.502182	-0.0860242	0.00207272	0.000190034	0.52155	0.0166823	0.000915413	0.689071	9.48399	13.9271	0.410827	7.65142	7.65142	7.65142	-0.623999	-0.610625	-0.101593	-0.324462	-0.574827	-0.0539199	-1.25315	-0.448104	-0.319008	-0.600639	-0.331324	-0.431987	-0.456161	-0.265749	-0.461453	-0.868668	-0.381825	-1.00049	-0.356071	-1.18165	-1.09276	-1.1146	-1.23672	-1.17874	-0.665666	-0.310776	-1.31839	-0.216771	-1.08502	-1.677
ZZEF1	zinc finger ZZ-type and EF-hand domain containing 1 [Source:HGNC Symbol;Acc:HGNC:29027]	16	-	873	0.0148133	-0.43246	-0.447273	0.911201	0.0011405	0.000782328	0.959587	0.00438866	0.00687037	0.0124375	10.5843	11.2827	7.59596	7.59596	7.59596	-0.151235	0.559846	0.295591	0.487743	-0.661397	-0.203629	-0.96239	1.19023	0.481711	0.100922	-0.663376	-0.115713	-0.283609	-0.0697822	-0.46709	-0.964912	-0.691568	-0.87436	0.0626967	-1.34977	-0.165215	-1.32277	-1.03656	-1.25767	0.0829773	-0.731442	-1.17395	-0.608963	-1.37299	-1.46327
CAPNS1	tubulin folding cofactor B [Source:HGNC Symbol;Acc:HGNC:1989]	6	+	874	0.886484	1.70391	0.817424	2.78e-05	2.09e-14	0.000150859	0.000643002	1.06e-12	0.00194973	17.5598	58.4451	14.3615	7.83214	7.83214	7.83214	1.0451	1.07377	0.720914	0.491289	0.485513	1.28261	1.17672	-0.0799584	0.399928	0.670742	1.23106	1.17836	1.7192	0.401823	1.39157	1.34133	0.812429	1.44226	0.57208	0.440577	2.11735	1.06184	0.627706	1.65527	0.568923	1.15062	1.92247	0.396468	1.54698	2.05314
SERBP1	SERPINE1 mRNA binding protein 1 [Source:HGNC Symbol;Acc:HGNC:17860]	20	+	877	0.115036	0.324968	0.209932	0.343233	0.00736231	0.0834329	0.575318	0.0215595	0.206211	0.898317	7.18238	2.99673	7.64441	7.64441	7.64441	0.0270978	0.0520356	0.132935	0.281942	-0.337982	0.0703708	-0.294441	-0.232674	0.401637	0.174424	-0.0712423	0.362802	0.257188	0.144707	0.0885152	0.109722	0.204851	-0.268365	0.421036	-0.275462	0.0753503	-0.640303	-0.471871	0.190963	0.324864	-0.0561382	-0.362326	0.387637	-0.290673	-0.796429
HSD17B11	hydroxysteroid 17-beta dehydrogenase 13 [Source:HGNC Symbol;Acc:HGNC:18685]	7	-	878	-0.516948	-0.25541	0.261538	0.00314409	0.142846	0.129952	0.0229331	0.242358	0.279653	8.72191	2.14703	2.29308	7.6961	7.6961	7.6961	-0.840447	-1.38803	-0.677122	-0.672044	-0.207414	0.0203679	-0.543237	-0.890995	-0.60036	-0.647977	-0.260847	-0.188659	-0.454321	-0.35103	-0.295678	-0.210295	-0.455215	-1.07994	-0.491639	-0.494314	-1.16136	-0.615048	-0.94341	-0.70316	-0.760449	-0.363614	-0.758108	-0.00134421	-0.63994	-1.00349
FOXN2	forkhead box N2 [Source:HGNC Symbol;Acc:HGNC:5281]	14	-	880	-0.363229	-0.216654	0.146575	0.00512469	0.0951063	0.258935	0.0332423	0.176692	0.4422	7.8349	2.78575	1.27444	7.64194	7.64194	7.64194	-0.248033	-0.594853	-0.200174	0.0764503	-0.790683	-0.284271	-1.02568	-0.684171	-0.696083	-0.221621	-0.225163	-0.0611442	-0.519549	-0.195701	-0.443628	-0.281122	-0.0642426	-1.0952	0.217066	-0.525894	-0.835472	-0.933706	-1.14682	-0.792901	-0.459208	-0.378409	-1.02809	0.257012	-0.997204	-1.62671
GZMK	endothelial cell specific molecule 1 [Source:HGNC Symbol;Acc:HGNC:3466]	4	+	881	0.230964	0.966267	0.735303	0.170896	9.66e-09	1.04e-05	0.376283	1.26e-07	0.000246626	1.87507	32.9089	19.4379	7.68029	7.68029	7.68029	0.664741	1.08549	-0.92796	1.19962	-0.248015	0.106542	0.563244	-0.254043	-0.645911	-0.176801	0.518114	0.508534	0.244951	0.902707	-0.412716	1.03306	2.09193	-0.387976	1.60104	0.564396	0.189424	0.671758	-0.314315	0.254881	-0.0094638	1.45564	0.511142	1.64537	0.798094	-1.24953
MMP9	matrix metallopeptidase 9 [Source:HGNC Symbol;Acc:HGNC:7176]	2	-	884	-1.32212	-1.67945	-0.357334	0.000167089	7.47e-07	0.256774	0.00250722	6.52e-06	0.439952	14.1691	24.4893	1.28607	7.70449	7.70449	7.70449	-1.22855	-2.41205	0.818161	-2.04205	-1.04909	0.217602	-2.68216	0.235755	-0.0331731	-3.17589	-2.71205	-1.05495	-0.859506	-1.1249	-1.90714	-2.06316	-1.71751	-0.65913	-1.57684	-2.53093	-1.63426	-2.20777	-0.73663	-1.07965	-2.69445	-1.79739	-1.91929	-2.29809	-2.46359	-1.59953
PIKFYVE	phosphoinositide kinase, FYVE-type zinc finger containing [Source:HGNC Symbol;Acc:HGNC:23785]	10	+	885	-0.451441	-0.651343	-0.199902	0.000415121	3.85e-07	0.116818	0.00501596	3.59e-06	0.26064	12.4629	25.7694	2.45948	7.63451	7.63451	7.63451	-0.286257	-0.386706	-0.0614859	-0.153598	-0.783689	-0.549163	-1.14548	-0.0606365	-0.335386	-0.235601	-0.736326	-0.486236	-0.904912	-0.529681	-0.641939	-1.12287	-0.693182	-1.16077	-0.333216	-1.10559	-0.94896	-1.50712	-1.06842	-1.52283	-0.466261	-0.891085	-1.63355	-0.555183	-1.44499	-1.61639
VCL	vinculin [Source:HGNC Symbol;Acc:HGNC:12665]	9	-	887	0.151119	-0.527926	-0.679046	0.465961	0.0105019	0.000965213	0.680755	0.0291982	0.00808288	0.531537	6.54771	10.8931	7.6662	7.6662	7.6662	0.191842	0.583635	0.481456	0.468881	0.124524	0.361973	-0.805927	0.822419	0.846119	-1.16357	-0.15299	0.21653	0.111015	-0.116096	-0.286386	-0.992134	-0.842665	-0.607139	-0.868579	-1.22613	-0.428981	-1.28241	-0.239146	-1.70044	-0.921085	-1.14078	-1.47789	-0.963743	-0.877023	-0.156399
SLK	STE20 like kinase [Source:HGNC Symbol;Acc:HGNC:11088]	9	+	888	-0.489683	-0.472105	0.0175786	0.000134687	0.000230809	0.890543	0.00213687	0.0010848	0.93933	14.575	13.562	0.0189384	7.62087	7.62087	7.62087	-0.656126	-0.600262	-0.343248	-0.159596	-0.725172	-0.380569	-1.38548	-0.447399	-0.300352	-0.543877	-0.629033	-0.273165	-0.765996	-0.304175	-0.420684	-0.522447	-0.334499	-1.30857	-0.251056	-0.95399	-0.95182	-1.34925	-1.18273	-1.1558	-0.667366	-0.538802	-1.19101	-0.132377	-1.20281	-1.63437
MALT1	MALT1 paracaspase [Source:HGNC Symbol;Acc:HGNC:6819]	18	-	889	-0.261113	-0.385952	-0.124839	0.0215446	0.00069727	0.271854	0.0942223	0.00286313	0.456436	5.2822	11.4965	1.20737	7.5953	7.5953	7.5953	-0.238693	-0.337818	-0.422136	0.204577	-0.463262	-0.476117	-1.1086	-0.129146	-0.120235	0.173656	-0.455324	-0.0523724	-0.399042	-0.257283	-0.441345	-0.598377	-0.360126	-1.15997	0.0801582	-0.882982	-0.674261	-1.31907	-1.22799	-0.767193	-0.124938	-0.664832	-1.1142	-0.183172	-1.43227	-1.74437
LOC103234746	NA	1	-	891	-1.95322	-2.15126	-0.19804	2.11e-09	2.28e-11	0.500838	4.95e-07	5.03e-10	0.671881	35.8686	44.7163	0.453159	7.75184	7.75184	7.75184	-1.97325	-2.3205	-0.682025	-3.40863	-0.457792	-1.33559	-2.77223	-0.983052	-1.25575	-2.99874	-1.9215	-1.863	-2.14723	-2.00689	-0.593846	-0.780683	-2.15705	-2.40705	-3.45449	-1.43122	-3.03173	-2.62351	-1.54126	-2.41175	-3.48257	-1.69257	-2.77369	-2.04227	-2.81107	-1.82924
NR2C2	nuclear receptor subfamily 2 group C member 2 [Source:HGNC Symbol;Acc:HGNC:7972]	22	+	893	-0.367318	-0.586602	-0.219284	0.00615578	1.22e-05	0.0994576	0.0379236	8.05e-05	0.233275	7.50413	19.1352	2.71422	7.60957	7.60957	7.60957	-0.399748	-0.0678182	0.0227532	0.305283	-0.883612	-0.542226	-1.38877	0.460801	-0.388666	-0.086539	-0.76202	-0.450406	-0.927994	-0.143724	-0.773029	-0.941516	-0.579835	-1.0791	-0.02537	-1.07821	-0.825442	-1.49582	-1.1951	-1.44775	-0.3785	-0.938794	-1.49588	-0.512635	-1.31671	-1.60817
CDK13	cyclin dependent kinase 13 [Source:HGNC Symbol;Acc:HGNC:1733]	21	-	896	-0.122393	-0.264531	-0.142139	0.266027	0.0164075	0.196687	0.493758	0.0421869	0.368479	1.23712	5.75867	1.6668	7.59578	7.59578	7.59578	-0.131534	0.153627	-0.0235484	0.326782	-0.8172	-0.252463	-0.92705	0.384792	-0.0544184	0.0123499	-0.63895	-0.0622543	-0.137717	0.0287234	-0.297828	-0.631802	-0.102003	-0.840117	0.161999	-0.96332	-0.422605	-1.20699	-1.08589	-0.840707	-0.199536	-0.532528	-0.922552	-0.147064	-1.05397	-1.56028
LOC103216022	NA	9	-	897	-0.175123	0.752413	0.927536	0.365634	0.000120191	2.22e-06	0.596591	0.000616335	7.07e-05	0.81845	14.7897	22.3978	7.69153	7.69153	7.69153	-0.826993	-1.42959	-1.14289	-1.25931	0.173819	-0.0967604	0.27429	-1.28745	1.31861	0.543158	0.452205	-0.00902717	0.462282	-0.257995	-0.0962024	0.390976	-0.279998	-0.157287	-0.467622	0.500387	-0.128936	-0.147991	0.136311	1.15943	0.762539	0.90604	1.20537	0.414045	0.532084	0.0497042
ERAP1	NA	4	-	900	-0.0943838	-0.308723	-0.21434	0.438134	0.011424	0.0782939	0.659786	0.0312752	0.197212	0.601166	6.39813	3.09997	7.60558	7.60558	7.60558	-0.0202287	0.265022	0.0865785	0.386386	-0.201818	-0.400386	-0.944007	0.272111	-0.0369325	-0.0594944	-0.424426	-0.442424	-0.259494	-0.0114003	-0.169361	-0.620424	-0.397179	-0.969413	0.117165	-0.903056	-0.463173	-1.02557	-0.912752	-1.18835	-0.0550871	-0.374447	-1.29354	-0.383016	-1.14552	-1.35359
ASCC2	activating signal cointegrator 1 complex subunit 2 [Source:HGNC Symbol;Acc:HGNC:24103]	19	-	902	1.34552	2.30716	0.961639	2.83e-08	4.74e-19	9.67e-05	3.44e-06	1.56e-16	0.00138004	30.8208	79.5352	15.1997	7.85846	7.85846	7.85846	1.51569	1.71091	1.27801	0.4642	1.95178	1.5009	1.88474	0.52546	1.16059	1.15508	1.56162	1.10582	1.81956	1.33019	1.54433	1.51786	1.37205	2.33866	0.695162	1.79726	2.05715	1.81319	1.88696	2.09652	1.26192	1.72456	2.1787	0.6708	2.81221	2.82063
ROCK1	Rho associated coiled-coil containing protein kinase 1 [Source:HGNC Symbol;Acc:HGNC:10251]	18	+	903	-0.34344	-0.318816	0.0246237	0.00692036	0.0121891	0.845964	0.041291	0.0330464	0.913898	7.29352	6.28316	0.0377413	7.60909	7.60909	7.60909	-0.487014	-0.50732	-0.337717	-0.0518354	-0.784734	-0.296295	-1.30974	-0.24346	0.185764	-0.22171	-0.498571	-0.1121	-0.586118	-0.131045	-0.305475	-0.507982	-0.2581	-1.20693	-0.279862	-0.624309	-0.739559	-1.51372	-1.10842	-0.794013	-0.292555	-0.489964	-1.03388	-0.109868	-0.934558	-1.17516
ST8SIA4	ST8 alpha-N-acetyl-neuraminide alpha-2,8-sialyltransferase 4 [Source:HGNC Symbol;Acc:HGNC:10871]	23	-	904	-0.50494	-0.531294	-0.0263542	0.000180181	7.56e-05	0.844028	0.00265906	0.000407127	0.912912	14.0272	15.666	0.038708	7.61234	7.61234	7.61234	-0.720317	-0.745835	-0.35407	-0.269151	-0.598034	-0.184752	-1.3595	-0.555047	-0.813457	-0.505087	-0.627276	-0.297523	-0.706646	-0.165024	-0.344666	-0.683517	-0.277389	-1.16057	-0.344342	-0.948642	-0.906997	-0.974351	-1.24281	-1.39628	-0.779756	-0.637556	-1.34794	-0.360376	-1.42403	-1.66766
TP53INP1	tumor protein p53 inducible nuclear protein 1 [Source:HGNC Symbol;Acc:HGNC:18022]	8	-	905	-0.235415	-0.378965	-0.14355	0.130041	0.0143817	0.348874	0.317369	0.0377625	0.535496	2.29202	5.99068	0.877548	7.64077	7.64077	7.64077	0.145179	-0.588448	0.387881	-0.203781	-0.677754	-0.330713	-1.29536	-0.0977307	-0.251418	-0.241228	-0.144228	0.0597949	-0.299433	-0.337316	-0.00179628	0.0870424	-0.440464	-1.16771	-0.261585	-0.795808	-0.658302	-0.95161	-1.44685	-0.912618	-0.621224	-0.522971	-1.19101	-0.0325735	-1.35887	-1.22328
STX7	syntaxin 7 [Source:HGNC Symbol;Acc:HGNC:11442]	13	+	909	-0.421867	-0.609333	-0.187466	0.00224461	1.08e-05	0.173062	0.0177234	7.24e-05	0.338771	9.33792	19.3601	1.85622	7.61223	7.61223	7.61223	-0.441504	-0.678593	0.0353556	-0.0813095	-0.600417	-0.247406	-1.32182	-0.310855	-0.442447	-0.474404	-0.401017	-0.397664	-0.70206	-0.507232	-0.268058	-0.603574	-0.601142	-1.32858	-0.322757	-0.966636	-1.12996	-1.3023	-1.25743	-1.42933	-0.655358	-0.833674	-1.73727	-0.201557	-1.38682	-1.68432
AKT2	NA	6	-	910	0.720113	1.30348	0.583371	6.16e-05	1.86e-12	0.00142269	0.00118399	5.32e-11	0.0107449	16.0522	49.6218	10.1762	7.75683	7.75683	7.75683	0.765869	1.16075	0.672493	0.148483	0.780783	0.607216	0.629267	0.608229	0.418947	0.510848	1.05422	0.576526	0.958483	0.465663	0.793963	0.563495	0.564494	1.0358	0.254827	0.688114	0.859061	0.397017	0.895971	1.13585	0.681839	0.868355	1.32836	0.211482	1.42257	1.34984
RPS7	ribosomal protein S7 [Source:HGNC Symbol;Acc:HGNC:10440]	14	-	911	-0.0649761	0.843345	0.908321	0.739671	2.14e-05	4.29e-06	0.869386	0.000133187	0.000118607	0.110416	18.0599	21.1315	7.65482	7.65482	7.65482	-0.457061	-0.759536	-0.96335	-1.18267	0.0843783	0.0915066	0.202948	-0.786824	1.99358	0.790597	0.197391	-0.00451118	0.00537448	-0.421784	0.0339904	0.571669	0.0480883	-0.0970745	-0.469072	0.476054	0.0284206	-0.0374629	0.414396	1.24871	1.07832	0.778169	1.05988	0.486811	0.764164	0.0832904
DEK	DEK proto-oncogene [Source:HGNC Symbol;Acc:HGNC:2768]	17	+	913	0.0409809	0.893242	0.852261	0.791627	1.47e-08	7.13e-08	0.89874	1.87e-07	4.24e-06	0.0698007	32.0862	29.0297	7.69822	7.69822	7.69822	-0.476918	-0.0475945	-0.528674	0.236034	0.116288	-0.15647	0.429465	-0.874351	0.322263	0.247804	0.690951	0.0670012	0.0369721	-0.242027	-0.167027	0.289159	0.559942	-0.280886	0.357539	1.22658	-0.274792	0.796195	0.884828	0.74795	0.650075	0.687003	0.132699	0.934975	-0.019473	-0.143749
CREB1	cAMP responsive element binding protein 1 [Source:HGNC Symbol;Acc:HGNC:2345]	10	+	914	-0.37999	-0.306977	0.0730129	0.00154523	0.0106274	0.543429	0.0133538	0.029464	0.705911	10.0239	6.52659	0.369222	7.60865	7.60865	7.60865	-0.387061	-0.646233	-0.245507	-0.114421	-0.674235	-0.354569	-1.0153	-0.451438	-0.291984	-0.200809	-0.357985	-0.287722	-0.73739	-0.221804	-0.382055	-0.503523	-0.339616	-1.17568	0.0113812	-0.628591	-0.850896	-1.18523	-1.05488	-0.795589	-0.366418	-0.526262	-1.31775	-0.051276	-0.951494	-1.33677
EIF3K	mitogen-activated protein kinase kinase kinase kinase 1 [Source:HGNC Symbol;Acc:HGNC:6863]	6	+	916	0.243477	0.398929	0.155452	0.0680227	0.00280887	0.244969	0.208037	0.00951152	0.426622	3.3301	8.92764	1.35177	7.62501	7.62501	7.62501	0.116137	-0.353286	0.105202	0.521047	0.14674	0.36166	-0.119707	-0.261184	-0.0391821	0.288524	-0.301887	0.587147	0.662232	0.82349	0.3273	0.0315449	-0.125275	0.0822362	0.564988	-0.453222	0.131676	-0.359088	-0.291099	0.119254	0.260166	-0.0542665	0.166395	-0.0205253	0.0294463	-0.592083
PPP4R2	protein phosphatase 4 regulatory subunit 2 [Source:HGNC Symbol;Acc:HGNC:18296]	22	+	918	-0.191498	0.383476	0.574974	0.181514	0.00774412	7.28e-05	0.390449	0.0225365	0.00111869	1.78518	7.09171	15.7357	7.67636	7.67636	7.67636	-0.265141	-0.600712	-0.259839	-0.116847	-0.214671	-0.153735	-0.0327052	-0.953056	-0.27251	-0.116209	0.070944	-0.0760605	-0.54363	-0.214576	-0.0740139	0.113502	-0.0103272	-0.225067	0.192825	0.412192	-0.462514	-0.282814	0.147046	-0.252144	0.0139096	-0.065481	-0.409164	0.434818	-0.344312	-0.230036
SP1	Sp1 transcription factor [Source:HGNC Symbol;Acc:HGNC:11205]	11	+	919	-0.239718	-0.562948	-0.32323	0.0524638	5.44e-06	0.00887369	0.174364	3.88e-05	0.0417377	3.76092	20.6762	6.84807	7.58117	7.58117	7.58117	-0.274782	0.0179972	0.0697812	0.336876	-0.788698	-0.581848	-1.31608	0.565234	-0.087121	-0.131171	-0.671333	-0.250545	-0.567571	-0.0687153	-0.495683	-0.829351	-0.520393	-1.22448	-0.121257	-1.18347	-0.781532	-1.20861	-1.3133	-1.49256	-0.495426	-0.851366	-1.40428	-0.50873	-1.41342	-1.40478
SHOC2	SHOC2, leucine rich repeat scaffold protein [Source:HGNC Symbol;Acc:HGNC:15454]	9	+	920	-0.195464	0.329444	0.524908	0.159864	0.018463	0.000178208	0.360197	0.0465748	0.0022399	1.97552	5.55167	14.048	7.6841	7.6841	7.6841	-0.271283	-0.575601	-0.16352	-0.0959118	-0.299999	-0.220371	-0.223759	-0.529709	-0.0623712	-0.0992113	0.0798898	-0.189739	-0.562169	-0.26398	-0.135214	-0.0319333	-0.138985	-0.29782	-0.0651298	0.255328	-0.342169	0.110535	0.0697763	-0.100484	-0.126274	-0.286817	-0.20559	0.118522	-0.377447	-0.237222
UBQLN1	ubiquilin 1 [Source:HGNC Symbol;Acc:HGNC:12508]	12	-	922	0.232238	0.600732	0.368494	0.0932345	1.71e-05	0.00821533	0.255431	0.000109771	0.0394283	2.81762	18.4827	6.98592	7.67174	7.67174	7.67174	0.218876	-0.0313432	0.00708047	0.241239	0.046181	0.192248	0.282908	0.13982	0.415161	0.49565	0.140848	0.409143	0.245608	0.0620894	-0.0409604	0.0234986	-0.085945	0.0460989	0.116672	0.174453	0.342552	0.143282	0.213102	0.442766	0.290456	0.0422431	0.523703	-0.0626666	0.0577266	0.0475317
GPRIN3	NA	7	-	923	-0.276906	-0.331225	-0.054319	0.0216208	0.00604009	0.652345	0.0944784	0.0182583	0.788642	5.27605	7.5383	0.202957	7.58981	7.58981	7.58981	-0.0259904	0.218532	-0.303793	0.0282081	-0.721433	-0.602632	-0.951989	0.160029	-0.438645	0.0592566	-0.151817	-0.13442	-0.938085	-0.508389	-0.492734	-0.399688	-0.168965	-0.899334	-0.198641	-0.780279	-0.509255	-1.08574	-0.989148	-1.13309	-0.228317	-0.436255	-1.39467	-0.234902	-1.36689	-1.53918
APLP2	amyloid beta precursor like protein 2 [Source:HGNC Symbol;Acc:HGNC:598]	1	+	924	-0.00702063	-0.37981	-0.37279	0.963219	0.0125351	0.0138897	0.983569	0.0337696	0.0576908	0.00212651	6.23357	6.05211	7.6229	7.6229	7.6229	-0.332017	0.0815734	0.51502	-0.416542	0.0423209	0.00664118	-0.873788	0.62122	0.469009	-0.436537	-0.267435	-0.000975205	-0.0705265	-0.419203	0.48253	-0.923514	-0.706045	-1.00849	-0.91864	-0.858894	-0.182686	-0.981008	-1.33924	-1.33495	-0.329507	-0.354447	-1.0015	-0.403796	-1.27761	-0.12773
LOC103214626	NA	3	-	925	0.142461	1.02076	0.878297	0.453147	1.53e-07	6.02e-06	0.671981	1.56e-06	0.000157126	0.562767	27.5478	20.4805	7.67852	7.67852	7.67852	-0.0188528	-1.12281	-0.512443	-0.609656	0.533653	0.766358	0.859839	-0.972344	1.44983	0.950714	0.288969	0.32554	0.307487	-0.412435	-0.372881	0.641491	-0.0388662	0.52308	0.0545437	0.791879	0.411366	0.682919	0.758288	1.31287	1.13573	0.724997	1.17184	-0.0372553	0.509474	-0.159244
LAPTM5	lysosomal protein transmembrane 5 [Source:HGNC Symbol;Acc:HGNC:29612]	20	+	927	-0.0743781	-0.421987	-0.347609	0.560239	0.000937178	0.00644028	0.750601	0.00371013	0.0330075	0.339291	10.9477	7.42279	7.58542	7.58542	7.58542	-0.201708	0.172896	0.120172	0.529318	-0.508304	-0.55373	-1.14307	0.658812	0.30837	-0.0145897	-0.514997	-0.12801	-0.257559	-0.0201014	-0.271909	-0.526313	-0.667418	-1.00493	-0.332497	-0.779073	-0.638184	-1.24226	-1.27587	-1.09252	-0.312571	-0.608503	-1.20645	-0.758963	-1.17017	-1.00293
USP4	ubiquitin specific peptidase 4 [Source:HGNC Symbol;Acc:HGNC:12627]	22	-	928	0.552094	1.19552	0.643425	0.00247692	1.88e-10	0.000560091	0.0191624	3.47e-09	0.0054253	9.15757	40.5867	11.9041	7.76851	7.76851	7.76851	0.658008	0.604462	0.360897	-0.0718063	1.01422	0.588663	1.07984	0.382603	0.346027	0.657537	0.743065	0.143533	0.369973	0.216746	0.375248	0.613266	0.452132	0.871802	0.0930614	0.845118	0.524153	0.68169	0.909594	0.874349	0.648496	0.650874	0.81396	-0.0949416	1.33059	1.45157
USP7	NA	5	-	929	0.248018	0.689757	0.441739	0.0949133	4.43e-06	0.00325714	0.258557	3.21e-05	0.0199602	2.789	21.071	8.65752	7.69233	7.69233	7.69233	0.114943	0.283548	0.0786825	0.152264	0.295318	0.480634	0.158856	0.201885	0.380654	0.25384	0.273422	0.0532466	0.0852568	0.0788507	0.0530788	-0.050213	0.221573	0.231259	-0.054431	0.405811	0.552257	-0.0568283	0.598575	0.071397	0.271829	0.420605	-0.0328212	-0.0347344	0.268787	0.779
KIAA1432	NA	12	-	931	-0.494051	-0.669287	-0.175236	8.8e-05	1.1e-07	0.161618	0.00155471	1.15e-06	0.323778	15.379	28.1903	1.95902	7.59377	7.59377	7.59377	-0.578425	-0.508822	-0.040863	-0.151936	-0.68434	-0.702837	-1.35921	-0.143198	-0.701466	-0.432317	-0.714995	-0.416585	-0.7245	-0.310253	-0.452883	-0.926998	-0.760564	-1.23815	-0.296377	-1.22834	-0.978215	-1.26244	-1.3051	-1.49586	-0.772813	-0.807148	-1.44876	-0.530594	-1.50756	-1.65394
GHITM	growth hormone inducible transmembrane protein [Source:HGNC Symbol;Acc:HGNC:17281]	9	-	935	0.263209	1.12183	0.85862	0.131793	3.4e-10	1.58e-06	0.320226	5.99e-09	5.43e-05	2.27126	39.4326	23.043	7.74359	7.74359	7.74359	0.219522	-0.184704	0.103733	-0.030885	0.292009	0.675911	0.942818	-0.684069	0.144403	0.4166	0.34574	0.0620286	0.19648	0.202291	0.297797	0.267532	0.553385	1.28777	0.379549	0.473135	0.479827	0.573795	0.514302	1.0733	0.566801	0.447591	0.460653	0.517168	0.903415	1.20268
ST6GAL1	ST6 beta-galactoside alpha-2,6-sialyltransferase 1 [Source:HGNC Symbol;Acc:HGNC:10860]	15	+	936	-0.175073	-0.30452	-0.129447	0.154132	0.0134374	0.292996	0.35172	0.0357081	0.479019	2.03088	6.11059	1.1058	7.58796	7.58796	7.58796	-0.486265	0.0543185	-0.0602629	0.246492	-0.406407	-0.191127	-0.761004	0.575179	-0.013934	-0.0756004	-0.811712	-0.403489	-0.316672	-0.282489	-0.341948	-1.15059	-0.551967	-0.649515	0.0582534	-0.906093	-0.492842	-1.22509	-0.850032	-0.872791	-0.154557	-0.763366	-0.916552	-0.739412	-1.25096	-0.550724
AKNA	AT-hook transcription factor [Source:HGNC Symbol;Acc:HGNC:24108]	12	+	937	0.0195419	-0.372518	-0.39206	0.899956	0.0160747	0.0121916	0.952958	0.0414649	0.0524858	0.0158047	5.79468	6.2828	7.56036	7.56036	7.56036	-0.383379	0.973513	0.181161	0.296195	-1.08458	-0.585729	-1.4309	1.6352	0.529831	0.12282	-0.628472	0.172841	-0.364427	0.0504243	-0.258685	-0.584043	-0.54457	-0.94645	-0.0650715	-0.938649	-0.146935	-1.20388	-1.47856	-1.14709	-0.875619	-0.690581	-0.97624	-0.70912	-1.09067	-0.793914
WSB1	WD repeat and SOCS box containing 1 [Source:HGNC Symbol;Acc:HGNC:19221]	16	+	940	-0.653175	-0.737137	-0.0839614	5.59e-05	4.95e-06	0.595792	0.00109981	3.56e-05	0.74765	16.237	20.8546	0.28139	7.60847	7.60847	7.60847	-0.64213	-0.72232	-0.122651	-0.703715	-0.867094	-0.612143	-1.61458	-0.275787	-0.543796	-0.667256	-0.916942	-0.503711	-0.767545	-0.444997	-0.492387	-0.599447	-0.814769	-1.35467	-0.63943	-1.12346	-1.19048	-1.46305	-1.46199	-1.35961	-1.0278	-0.801189	-1.29766	-0.472383	-1.4946	-1.53618
AFF4	AF4/FMR2 family member 4 [Source:HGNC Symbol;Acc:HGNC:17869]	23	-	943	-0.377635	-0.583182	-0.205546	0.00197522	1.87e-06	0.0912164	0.016119	1.48e-05	0.219587	9.57242	22.7254	2.85277	7.56908	7.56908	7.56908	-0.266317	-0.302953	-0.0262574	0.161032	-0.969556	-0.483638	-1.30634	0.221422	-0.223398	-0.174961	-0.715511	-0.335508	-0.789299	-0.392787	-0.61555	-0.806966	-0.620221	-1.20461	-0.0644767	-1.08776	-0.734526	-1.49764	-1.21558	-1.2889	-0.499814	-0.939991	-1.4894	-0.50755	-1.51599	-1.55846
LOC103217642	NA	10	-	945	0.567995	1.81145	1.24345	0.0157866	3.1e-13	3.17e-07	0.0755221	1.05e-11	1.39e-05	5.82649	53.1449	26.1453	7.78197	7.78197	7.78197	-0.0875666	1.1289	0.128869	0.290625	1.84965	0.258376	1.09826	-0.00967673	-0.518874	0.379937	1.47942	0.751824	0.916044	0.261573	0.38172	0.160276	1.6406	1.03323	0.323141	2.3666	1.25221	1.67941	2.37532	1.70448	0.313507	1.35989	2.13255	1.29636	1.33711	1.09207
AGFG1	ArfGAP with FG repeats 1 [Source:HGNC Symbol;Acc:HGNC:5175]	10	+	946	-0.480291	-0.508212	-0.0279215	0.000497497	0.000233116	0.837906	0.00570889	0.00109455	0.909497	12.125	13.5433	0.0418499	7.60866	7.60866	7.60866	-0.434827	-0.612321	-0.117921	-0.167224	-0.8543	-0.718703	-1.21371	-0.0598442	-0.643721	-0.203217	-0.507421	-0.412961	-0.650606	-0.432314	-0.486511	-0.763684	-0.752759	-0.947095	-0.180893	-0.807275	-0.930337	-1.28569	-1.23201	-1.11507	-0.667313	-0.761355	-1.30963	-0.499425	-1.1132	-1.34489
CLASP2	cytoplasmic linker associated protein 2 [Source:HGNC Symbol;Acc:HGNC:17078]	15	-	950	-0.250591	-0.280412	-0.0298216	0.0233614	0.0112245	0.787299	0.0997031	0.0308189	0.878456	5.14143	6.42942	0.0728029	7.5544	7.5544	7.5544	-0.247395	-0.430473	-0.158608	0.169299	-0.605969	-0.481408	-0.970992	-0.186234	-0.390135	0.066828	-0.458982	-0.103673	-0.190652	-0.130768	-0.277996	-0.580716	-0.243727	-0.882613	0.183112	-0.798725	-0.725424	-1.25688	-1.27392	-0.83448	-0.100557	-0.424814	-0.934964	-0.0314124	-1.12993	-1.55911
GRN	granulin [Source:HGNC Symbol;Acc:HGNC:4601]	16	-	951	0.127943	-0.323637	-0.451581	0.475846	0.0702964	0.0105699	0.6896	0.138663	0.0473175	0.508369	3.27608	6.53624	7.58457	7.58457	7.58457	0.235291	0.166251	0.841101	-0.195358	-0.707935	0.262646	-1.14502	0.773076	0.582672	-0.634571	-0.622543	0.37678	0.783051	0.32051	0.590095	-0.368109	-1.13023	-0.59587	-0.496415	-1.43878	0.146542	-0.96818	-0.981512	-0.900994	-0.220644	-0.536237	-0.886495	-0.472167	-0.853074	-0.840215
QPCT	glutaminyl-peptide cyclotransferase [Source:HGNC Symbol;Acc:HGNC:9753]	14	-	955	-1.12243	-1.47352	-0.351089	2.04e-05	1.56e-08	0.152933	0.000505287	1.97e-07	0.312018	18.1544	31.9749	2.04275	7.65501	7.65501	7.65501	-1.1613	-1.92326	0.0263937	-2.04534	-0.118932	-1.01519	-2.03338	-0.275998	-0.821279	-2.31021	-0.780049	-0.918688	-0.706303	-1.07974	-0.362505	-0.769272	-1.90085	-2.19798	-1.77415	-0.830349	-2.24604	-1.81484	-1.9102	-1.95028	-2.61475	-1.011	-1.8599	-1.21663	-1.98137	-1.48287
HCK	HCK proto-oncogene, Src family tyrosine kinase [Source:HGNC Symbol;Acc:HGNC:4840]	2	+	956	-0.343916	-0.621939	-0.278023	0.0725562	0.00110837	0.133462	0.216594	0.00429183	0.284539	3.22422	10.6372	2.25177	7.58304	7.58304	7.58304	-0.123134	-0.836866	0.38565	-0.484428	-0.540519	0.136322	-1.7862	0.175297	-0.242551	-0.743264	-1.21363	0.291485	0.170793	-0.0632046	-0.0730252	-0.242388	-1.01737	-0.812572	-0.528913	-0.990589	-0.642314	-1.55831	-1.53893	-1.32816	-0.876827	-0.915119	-0.760427	-0.467912	-1.07909	-1.69028
C9H10orf118	NA	9	-	957	-0.322922	0.134533	0.457455	0.0478492	0.411877	0.00499933	0.163603	0.54127	0.0272695	3.91527	0.673377	7.87968	7.68269	7.68269	7.68269	-0.51551	-0.605105	-0.116749	-0.512632	0.0124611	-0.45622	-0.0402652	-0.507415	-0.220432	-0.735445	-0.0564433	-0.451957	-0.807922	-0.240168	0.110577	-0.28204	-0.36435	-0.634698	-0.564383	0.0794271	-0.596619	0.0493296	0.0720585	-0.277669	-0.568787	-0.293185	-0.795795	-0.163776	-0.369741	0.469789
KLF1	deoxyribonuclease 2, lysosomal [Source:HGNC Symbol;Acc:HGNC:2960]	6	-	958	1.20244	2.68165	1.4792	0.000487789	2.2e-12	4.13e-05	0.00564661	6.16e-11	0.000719432	12.1618	49.2927	16.8116	7.86083	7.86083	7.86083	1.65176	0.933218	0.722513	-0.0058994	1.95675	2.50919	2.69084	0.0593401	1.16129	1.66936	2.87029	0.694177	1.61177	1.06052	1.87543	1.87258	1.41772	2.41409	1.10962	2.36661	2.12004	2.69513	2.83395	3.199	1.83525	2.32975	2.69825	0.804506	3.22902	3.2783
LOC103222018	NA	17	+	959	0.0835972	0.39851	0.314912	0.614328	0.0166232	0.0564903	0.790537	0.0426871	0.156595	0.253921	5.73573	3.63754	7.57809	7.57809	7.57809	-0.160536	0.193763	0.268485	-0.183075	-0.268288	1.1468	-0.494165	-0.501662	-0.380764	0.295798	-0.42426	0.296883	0.309992	0.455439	0.36756	0.487878	0.135764	-0.111694	0.243919	-0.542389	0.246894	-0.168079	-0.913952	0.169282	-0.143535	0.471289	0.391868	0.853338	-0.235622	-1.15806
BOD1L1	NA	27	+	960	-0.260625	-0.33145	-0.0708255	0.0454795	0.011017	0.58564	0.158116	0.0303437	0.740618	4.00077	6.46257	0.297205	7.56833	7.56833	7.56833	-0.488349	-0.389182	-0.51686	-0.189812	-0.47336	-0.364156	-1.23705	-0.1565	0.339553	-0.0730489	-0.119913	-0.233727	-0.675344	-0.121656	0.230108	-0.707889	-0.394416	-1.05313	-0.264495	-1.04488	-0.908666	-1.59993	-0.903963	-0.888168	0.0728679	-0.134561	-1.14275	-0.282147	-1.13462	-0.893901
LAT2	replication factor C subunit 2 [Source:HGNC Symbol;Acc:HGNC:9970]	28	-	962	-0.409722	-0.477785	-0.0680636	0.00732229	0.00167696	0.650861	0.0430589	0.00612543	0.787712	7.19216	9.87329	0.204817	7.57261	7.57261	7.57261	-0.545001	-0.58021	-0.0718741	-0.557477	-0.691159	-0.47043	-1.58607	0.0688221	-0.265174	-0.735197	-1.01568	0.0556782	0.0664533	-0.00662278	-0.159411	-0.23722	-0.693216	-1.26389	-0.743185	-1.01776	-0.696191	-1.0985	-1.358	-1.16637	-0.726122	-0.53625	-0.794049	-0.326883	-0.953015	-1.34108
ADNP	activity dependent neuroprotector homeobox [Source:HGNC Symbol;Acc:HGNC:15766]	2	+	963	-0.21556	-0.337658	-0.122098	0.0541323	0.00259438	0.276094	0.178346	0.00889604	0.461337	3.70861	9.07281	1.18622	7.53103	7.53103	7.53103	-0.202025	-0.294246	-0.155778	0.347229	-0.775737	-0.277149	-0.991723	0.236699	-0.00709965	0.170148	-0.52622	-0.0470058	-0.649585	-0.167942	-0.571986	-0.670867	-0.293795	-0.964503	-0.0423853	-0.869472	-0.725842	-1.21663	-1.12153	-1.02766	-0.152046	-0.48419	-0.989226	-0.195702	-1.3149	-1.42963
HDLBP	high density lipoprotein binding protein [Source:HGNC Symbol;Acc:HGNC:4857]	10	-	964	0.725006	0.855289	0.130283	1.65e-05	5.53e-07	0.443405	0.000430558	4.97e-06	0.622906	18.5523	25.0702	0.587455	7.62314	7.62314	7.62314	0.785395	0.846699	0.674186	0.621818	0.688609	0.883784	0.726901	0.697669	1.07339	0.610896	0.369412	0.715575	0.847387	0.405985	0.255522	0.0208049	-0.101665	0.442466	0.404688	-0.149002	1.16163	-0.0786338	1.07431	0.621838	0.992033	0.307541	0.539833	0.0212063	0.366766	0.284136
LOC103237668	NA	8	-	965	1.11083	2.62264	1.51181	0.000182281	6.34e-16	9.84e-07	0.00267265	5.38e-14	3.6e-05	14.0055	65.3299	23.959	7.85757	7.85757	7.85757	1.49217	1.689	1.32745	0.326238	1.93205	1.67026	2.38553	-0.644384	0.667277	1.34482	1.61034	0.278025	1.55841	0.221566	1.68073	1.91463	1.86294	2.97032	0.983357	2.47262	1.94137	2.40558	2.65519	2.34544	1.82625	1.91906	1.89413	1.23208	2.52853	3.29369
SNX18	heat shock protein family B (small) member 3 [Source:HGNC Symbol;Acc:HGNC:5248]	4	+	966	-0.936581	-0.959774	-0.0231926	5.1e-05	3.24e-05	0.916112	0.00101844	0.000192909	0.954677	16.4087	17.2714	0.0110949	7.59687	7.59687	7.59687	-0.979485	-0.7634	-0.0659148	-0.726797	-0.832594	-0.767863	-1.81065	0.0124532	-1.27384	-1.42345	-1.23128	-0.654418	-1.22981	-0.631723	-0.460119	-0.401029	-0.457751	-1.57101	-0.527776	-0.99009	-0.910043	-1.56335	-2.13794	-2.17332	-1.85683	-0.796874	-1.51235	-0.557635	-1.57972	-1.8104
FCGR2A	NA	20	-	968	-1.25096	-1.5719	-0.320939	1.36e-07	3.17e-11	0.158012	1.14e-05	6.82e-10	0.319104	27.7768	44.0704	1.99315	7.59384	7.59384	7.59384	-1.58688	-1.56338	-0.638659	-1.85874	-0.785628	-1.0729	-2.33556	-0.186166	-1.72879	-2.07916	-1.23099	-0.798781	-0.896631	-0.708621	-0.58825	-0.627096	-1.6382	-2.43549	-1.90703	-1.43474	-1.61856	-1.06358	-2.07659	-2.74742	-2.809	-1.08103	-2.43784	-1.2344	-2.39219	-2.3257
TGFBR1	transforming growth factor beta receptor 1 [Source:HGNC Symbol;Acc:HGNC:11772]	12	-	969	-0.587827	-0.719085	-0.131258	2e-05	1.89e-07	0.337163	0.000498627	1.89e-06	0.524194	18.1929	27.1454	0.921187	7.54359	7.54359	7.54359	-0.619946	-0.82198	0.0408977	-0.122137	-0.931687	-0.834645	-1.62563	-0.343566	-0.476631	-0.623914	-0.602128	-0.47477	-0.733997	-0.499794	-0.60556	-0.863194	-0.764671	-1.49218	-0.261635	-1.11493	-1.37424	-1.68072	-1.27932	-1.36719	-0.809794	-0.861966	-1.63928	-0.370405	-1.5806	-1.48527
ZFC3H1	zinc finger C3H1-type containing [Source:HGNC Symbol;Acc:HGNC:28328]	11	-	970	-0.41986	-0.490395	-0.0705351	0.000307734	2.59e-05	0.544198	0.00398372	0.000157892	0.706575	13.0227	17.6955	0.367814	7.53299	7.53299	7.53299	-0.452419	-0.581678	-0.349793	-0.0401116	-0.870999	-0.451758	-1.365	-0.182542	-0.162142	-0.196826	-0.54282	-0.289146	-0.87925	-0.170892	-0.392641	-0.706129	-0.473348	-1.23873	-0.229967	-0.799156	-0.785756	-1.5151	-1.37443	-1.0908	-0.551787	-0.757945	-1.26285	-0.26041	-1.19484	-1.5221
TRAPPC8	trafficking protein particle complex 8 [Source:HGNC Symbol;Acc:HGNC:29169]	18	+	971	-0.357714	-0.330605	0.0271085	0.00449646	0.00855484	0.828771	0.0300466	0.0245605	0.903496	8.07159	6.91348	0.0467764	7.55636	7.55636	7.55636	-0.427772	-0.805145	-0.0516749	-0.0944419	-0.596866	-0.423293	-1.00939	-0.493758	-0.523535	-0.296049	-0.40327	-0.142787	-0.309069	-0.0970617	-0.248428	-0.571517	-0.453101	-0.855236	-0.115512	-0.789873	-0.901715	-1.02338	-1.15905	-0.981629	-0.489166	-0.422731	-0.933341	0.0262285	-1.08957	-1.42952
TLR1	toll like receptor 6 [Source:HGNC Symbol;Acc:HGNC:16711]	27	+	972	-0.875533	-1.00167	-0.12614	5.75e-06	1.73e-07	0.500445	0.000197064	1.75e-06	0.671594	20.5703	27.3094	0.453992	7.59638	7.59638	7.59638	-0.933702	-1.31356	-0.345676	-1.14798	-0.619135	-0.781629	-1.79819	-0.591825	-1.38665	-0.96661	-0.739248	-0.536766	-1.19385	-0.477574	-0.208533	-0.50068	-1.43783	-1.86716	-1.11255	-1.08933	-1.4006	-1.07374	-1.63323	-2.22829	-1.46025	-0.852967	-1.8509	-0.472557	-1.55601	-1.70123
CELF1	CUGBP, Elav-like family member 1 [Source:HGNC Symbol;Acc:HGNC:2549]	1	+	974	-0.0547009	-0.382532	-0.327831	0.643014	0.00120327	0.00547077	0.81027	0.00459477	0.029179	0.214822	10.4853	7.71685	7.51347	7.51347	7.51347	-0.0570593	0.438402	0.116893	0.324313	-0.901915	-0.103412	-0.865761	0.962365	0.133784	0.0195928	-0.556983	-0.108988	-0.475897	-0.0910742	-0.256577	-0.711604	-0.472083	-0.955445	0.126965	-1.14568	-0.396843	-1.28819	-0.983248	-0.994238	-0.377668	-0.732084	-1.12866	-0.516253	-1.19581	-1.27629
MSL1	NA	16	-	975	-0.792122	-0.983299	-0.191177	1.17e-06	1.47e-09	0.229824	5.64e-05	2.3e-08	0.408974	23.6316	36.579	1.44195	7.56222	7.56222	7.56222	-1.0385	-0.921162	-0.349914	-0.76643	-0.65765	-0.674207	-1.79639	-0.0556816	-0.71425	-1.11356	-1.06184	-0.710573	-0.988717	-0.698753	-0.459667	-1.17192	-1.26109	-1.68127	-1.02998	-1.13031	-1.39405	-1.56255	-1.01509	-1.84439	-1.14257	-1.0615	-1.71885	-0.932981	-1.75126	-1.64301
LOC103222015	NA	17	+	976	0.00662637	0.780141	0.773515	0.968548	4.36e-06	4.93e-06	0.986235	3.17e-05	0.000133236	0.00155466	21.0978	20.864	7.61008	7.61008	7.61008	0.0406675	-0.601098	0.0645521	-0.37634	0.0709508	0.915267	-0.188859	-0.871378	-0.56499	0.4415	-0.249758	0.287095	0.47589	0.284004	-0.0752514	0.699791	0.431471	0.572526	0.429398	0.0644766	0.935056	0.0855364	0.267001	0.198708	0.213384	0.293668	0.42406	0.391951	0.747596	-0.378955
CD14	CD14 molecule [Source:HGNC Symbol;Acc:HGNC:1628]	23	-	977	-0.212374	-0.794712	-0.582338	0.196261	1.47e-06	0.000365248	0.408943	1.19e-05	0.00388692	1.66998	23.1931	12.7021	7.56181	7.56181	7.56181	-0.0346264	-0.99653	0.388722	-0.917491	-0.238342	-0.352019	-0.568742	0.32748	0.28343	-1.3374	-0.516662	0.137765	0.117249	-0.314535	0.496715	-0.504403	-1.22514	-1.29415	-0.782975	-1.30566	-0.848973	-0.991801	-2.06238	-1.42919	-1.13091	-0.895584	-1.07039	-1.08476	-1.5259	-1.72059
PRR14L	proline rich 14 like [Source:HGNC Symbol;Acc:HGNC:28738]	19	-	979	-0.223038	-0.481485	-0.258447	0.0697469	9.29e-05	0.0352231	0.211405	0.000488437	0.112043	3.28897	15.2767	4.43433	7.5145	7.5145	7.5145	-0.282917	-0.0506496	0.0367826	0.131409	-0.633521	-0.192638	-1.22281	0.306818	0.0401648	-0.146867	-0.588373	-0.213898	-0.633712	-0.0940727	-0.385541	-0.836202	-0.552329	-1.07381	-0.165585	-1.22967	-0.711632	-1.32061	-1.16081	-1.31759	-0.296987	-0.565612	-1.33807	-0.437735	-1.14806	-1.34856
DTX3L	deltex E3 ubiquitin ligase 3L [Source:HGNC Symbol;Acc:HGNC:30323]	22	-	980	-0.131451	-0.422358	-0.290907	0.418008	0.00932277	0.0711366	0.641954	0.0264053	0.18413	0.655909	6.75993	3.2566	7.54257	7.54257	7.54257	-0.479715	0.560616	0.192476	-0.208708	-0.359945	-0.3706	-1.22537	0.337723	-0.202159	-0.534406	-0.703555	0.00549659	-0.308981	0.361879	0.447246	-0.372163	-0.381316	-1.15038	-0.403414	-1.19367	-0.208513	-0.471561	-1.21156	-1.18752	-0.913617	-0.537681	-1.57574	-0.243895	-1.41325	-1.20924
NPTN	NA	26	+	981	0.556055	0.955423	0.399368	0.00065419	8.14e-09	0.0155239	0.00703845	1.08e-07	0.0622582	11.6151	33.2403	5.85602	7.6498	7.6498	7.6498	0.606108	0.415885	0.422797	0.710158	0.574017	0.649618	0.661834	0.033355	0.356647	0.256147	0.759442	0.464244	0.69333	0.470148	0.406048	0.56411	0.296211	0.902615	0.202056	0.673941	0.726542	0.728374	1.08939	0.398083	0.181664	0.222857	0.178106	0.420038	0.369403	0.489462
ARFGEF1	ADP ribosylation factor guanine nucleotide exchange factor 1 [Source:HGNC Symbol;Acc:HGNC:15772]	8	-	982	-0.329321	-0.458829	-0.129507	0.00968968	0.000310733	0.306999	0.0526088	0.00140957	0.493202	6.69107	13.0046	1.04354	7.52673	7.52673	7.52673	-0.397597	-0.36539	0.0237146	0.0756625	-0.794321	-0.39045	-1.26046	-0.151969	-0.087045	-0.14771	-0.599526	-0.307615	-0.638077	-0.0586112	-0.449459	-0.780746	-0.325241	-1.07251	-0.268555	-0.930789	-0.797054	-1.43314	-1.23101	-1.26151	-0.45309	-0.762418	-1.25262	-0.181789	-1.21032	-1.16678
LOC103214541	NA	3	-	983	0.416767	2.05605	1.63928	0.0757677	1.5e-16	1.76e-11	0.222359	1.63e-14	4.72e-09	3.15343	68.1734	45.2194	7.79138	7.79138	7.79138	0.174981	0.345766	0.0239151	0.398644	1.08147	0.13064	1.77823	-1.78511	0.171363	0.594664	1.27228	0.479094	0.309175	0.195418	0.905235	1.44174	1.64489	1.94421	0.516944	1.75239	1.21786	2.48793	1.22641	1.78582	1.19896	1.70044	2.19555	0.908906	1.64193	2.16991
CSF2RB	colony stimulating factor 2 receptor beta common subunit [Source:HGNC Symbol;Acc:HGNC:2436]	19	+	985	-0.638326	-0.806086	-0.167759	0.00198713	8.92e-05	0.404867	0.0161879	0.000471162	0.588884	9.56139	15.3517	0.693822	7.55381	7.55381	7.55381	-1.04077	-0.0698027	0.255216	-1.1406	-0.976554	-0.590506	-2.12975	0.956793	-0.416231	-1.71179	-0.800645	-0.181493	-0.765974	-0.226692	-0.507299	-0.413726	-0.954844	-1.33778	-1.27365	-1.01788	-0.704346	-1.13086	-1.17071	-1.81168	-2.06862	-0.556398	-1.42221	-1.17053	-1.32503	-0.83952
ZNF516	zinc finger protein 516 [Source:HGNC Symbol;Acc:HGNC:28990]	18	+	986	-0.375128	-0.673115	-0.297987	0.0652702	0.00097916	0.133426	0.203021	0.00385275	0.284527	3.39813	10.8666	2.25219	7.60083	7.60083	7.60083	-0.0547493	-0.47876	-0.0184606	-1.17106	0.100959	0.0515602	-1.49985	0.366844	-0.334641	-1.38669	-0.129987	-0.43444	-0.134089	-0.397277	0.418988	-0.369013	-1.64533	-1.90677	-1.16794	-0.564306	-0.838329	-1.31989	-0.723486	-1.00184	-1.92084	-0.579335	-0.751941	-1.17929	-1.12334	-0.301194
JUND	NA	6	-	987	0.466995	0.99297	0.525975	0.00986875	9.72e-08	0.00389076	0.0532419	1.04e-06	0.0226017	6.65844	28.4286	8.3341	7.65319	7.65319	7.65319	0.572895	0.763138	0.362332	-0.226779	0.0706708	0.45226	0.761592	0.162018	0.0455898	0.498702	0.654895	0.579053	0.982553	0.50133	0.743712	0.600794	0.799718	0.703409	-0.0845268	0.257175	0.731416	0.863741	0.65467	0.534999	0.207951	0.315679	0.87488	-0.0822957	0.831649	0.684271
EIF1	eukaryotic translation initiation factor 1 [Source:HGNC Symbol;Acc:HGNC:3249]	16	-	988	0.640772	1.30492	0.664149	0.0109788	5.37e-07	0.00845668	0.0576676	4.84e-06	0.0402804	6.46875	25.1257	6.93412	7.72807	7.72807	7.72807	0.710457	0.251301	0.670776	1.31793	0.879066	0.185226	1.28516	0.256951	0.856054	0.849449	1.18838	0.378446	0.0766052	0.415504	-0.0668452	0.667192	0.292265	1.67074	0.378665	1.54246	0.921141	1.41041	1.2897	0.901729	0.330173	0.296958	0.638752	-0.44993	0.610974	1.67979
ARID4B	RNA binding motif protein 34 [Source:HGNC Symbol;Acc:HGNC:28965]	25	-	991	-0.492345	-0.403105	0.0892395	4.5e-05	0.000822521	0.457983	0.000928037	0.00330719	0.63619	16.6465	11.1897	0.550819	7.51188	7.51188	7.51188	-0.658456	-0.618481	-0.440148	-0.456668	-0.721117	-0.528447	-1.56778	-0.318322	-0.142197	-0.375482	-0.528053	-0.205915	-0.768845	-0.202506	-0.44894	-0.425841	-0.36565	-1.23607	-0.357188	-0.826599	-0.904684	-1.40906	-1.22221	-0.98335	-0.53064	-0.534308	-1.09758	-0.17538	-1.04121	-1.2387
RNF169	ring finger protein 169 [Source:HGNC Symbol;Acc:HGNC:26961]	1	+	993	-0.415101	-0.620569	-0.205468	0.000963853	7.99e-07	0.100785	0.00938968	6.92e-06	0.235078	10.8957	24.3593	2.69307	7.5055	7.5055	7.5055	-0.631233	-0.389713	0.0110947	-0.0861148	-0.601417	-0.55616	-1.29971	0.247386	-0.683432	-0.571431	-0.795986	-0.332202	-0.661077	-0.0663386	-0.412165	-0.979769	-0.644312	-1.24198	-0.321816	-1.14	-1.13639	-0.951832	-1.11655	-1.55418	-0.844073	-0.712769	-1.3899	-0.383376	-1.42922	-1.67115
TOP1	topoisomerase (DNA) I [Source:HGNC Symbol;Acc:HGNC:11986]	2	-	995	0.565887	1.22503	0.659147	0.00607207	6.45e-09	0.00177346	0.0375931	8.71e-08	0.012718	7.52879	33.6938	9.77038	7.72237	7.72237	7.72237	0.267033	0.228966	0.0546739	0.180704	0.931582	1.24537	1.39128	-0.0495387	0.994095	0.504647	0.910855	0.0740196	-0.0951644	0.041993	0.701085	0.0991414	0.593333	0.571672	0.0947199	0.736694	0.7223	0.963935	1.48307	0.819476	0.686737	0.61324	0.625205	0.0527377	1.11999	2.13949
SLC4A7	solute carrier family 4 member 7 [Source:HGNC Symbol;Acc:HGNC:11033]	15	-	996	-0.32231	-0.306427	0.0158835	0.0134042	0.0188006	0.902851	0.0669425	0.0473152	0.946411	6.11496	5.51997	0.0148988	7.4761	7.4761	7.4761	-0.192868	-0.421762	-0.293638	0.536245	-0.860333	-0.543209	-1.1016	-0.368209	-0.339279	0.152087	-0.472656	-0.179098	-0.711627	-0.215075	-0.383118	-0.585127	0.0595213	-1.07531	0.505308	-0.831146	-0.784529	-1.20488	-1.18427	-0.976306	-0.0677495	-0.67125	-1.18684	0.103793	-1.20067	-1.81269
MAT2B	methionine adenosyltransferase 2B [Source:HGNC Symbol;Acc:HGNC:6905]	23	+	997	0.414207	0.966003	0.551796	0.0109812	4.27e-09	0.000866155	0.0576676	6.04e-08	0.00739664	6.46835	34.4953	11.0938	7.64946	7.64946	7.64946	0.746381	0.217869	0.185568	0.421752	0.676074	0.492969	1.09196	-0.930209	-0.0882597	0.170882	0.551075	0.319676	0.178153	0.164225	0.543635	0.64274	0.625231	0.712764	0.534186	0.597507	0.0135098	0.504216	0.738052	0.255699	0.483913	0.436247	0.465769	0.395776	0.386907	0.687173
MFN2	mitofusin 2 [Source:HGNC Symbol;Acc:HGNC:16877]	20	-	1000	0.848282	1.29825	0.449971	7.82e-06	1.75e-11	0.019224	0.000245049	3.96e-10	0.0726684	19.9814	45.2295	5.48102	7.70089	7.70089	7.70089	0.79661	0.545204	0.144029	0.867791	1.80071	1.38944	1.83507	0.166192	0.0361471	0.480835	0.984469	0.411462	0.648085	0.69798	0.921118	0.610366	0.100363	0.520663	1.01269	1.01645	0.654405	1.75215	1.15529	0.131772	0.438008	0.722808	1.37145	0.400067	1.28521	1.34343
ITSN2	intersectin 2 [Source:HGNC Symbol;Acc:HGNC:6184]	14	+	1001	-0.211712	-0.326796	-0.115084	0.0519691	0.00274489	0.291191	0.17332	0.00932856	0.477043	3.77676	8.96973	1.11411	7.48713	7.48713	7.48713	-0.35766	-0.26353	-0.240066	0.0676789	-0.832804	-0.178416	-0.885328	0.110911	0.0568312	-0.0897848	-0.714128	0.0260356	-0.268917	0.015753	-0.260548	-0.702439	-0.338351	-1.00987	-0.00472589	-1.23989	-0.698211	-1.16275	-0.994404	-0.837717	-0.116068	-0.523337	-0.980405	-0.238929	-1.00838	-1.4529
FAM214A	NA	26	+	1002	-0.465527	-0.522109	-0.0565825	0.000106417	1.38e-05	0.637054	0.00180111	9e-05	0.778843	15.0193	18.8993	0.222616	7.49816	7.49816	7.49816	-0.418467	-0.761532	-0.281522	-0.0229756	-0.726137	-0.364363	-1.27985	-0.304909	-0.529201	-0.137579	-0.448237	-0.387353	-0.946031	-0.309133	-0.748618	-0.674592	-0.633048	-1.13035	-0.132903	-0.746735	-0.850581	-1.2322	-1.15365	-1.20826	-0.62572	-0.786514	-1.4137	-0.380299	-1.55417	-1.67296
LEF1	NA	7	-	1003	-0.322558	-0.470363	-0.147805	0.00795115	0.000110865	0.222779	0.0455569	0.000572427	0.400604	7.04444	14.942	1.48638	7.45719	7.45719	7.45719	-0.692243	-0.821655	-0.444885	0.224377	-0.542384	-0.753583	-0.910705	0.48332	0.0254253	0.270882	-0.679283	-0.283979	-0.447331	-0.094795	-0.701266	-1.14083	-0.877031	-0.892509	0.244622	-1.14576	-0.786612	-1.44938	-1.09852	-0.75342	0.128837	-0.730902	-0.998841	-0.42525	-1.51865	-1.86946
TSPYL1	TSPY like 1 [Source:HGNC Symbol;Acc:HGNC:12382]	13	+	1004	0.433021	0.869942	0.436921	0.0063135	7.73e-08	0.00661932	0.0386666	8.43e-07	0.0337407	7.45857	28.8725	7.37347	7.62123	7.62123	7.62123	0.673904	0.471586	0.378995	0.471281	-0.181087	0.278703	0.213202	-0.0295515	0.25657	0.317591	0.254826	0.688888	0.834818	0.300078	0.909521	0.364337	0.436497	0.442303	0.657929	-0.476929	0.652374	0.0658485	0.717702	0.775855	0.325906	0.16478	0.465659	0.170718	-0.0442092	1.34493
RALGAPA2	Ral GTPase activating protein catalytic alpha subunit 2 [Source:HGNC Symbol;Acc:HGNC:16207]	2	-	1007	-0.410232	-0.884449	-0.474216	0.00502115	1.6e-09	0.00106149	0.032695	2.49e-08	0.00870406	7.87181	36.4067	10.7171	7.51862	7.51862	7.51862	-0.420018	-0.400694	-0.123908	-0.447503	-0.599972	-0.364299	-1.39066	0.504834	-0.536624	-0.534182	-0.958476	-0.386405	-0.977792	-0.412481	0.458679	-1.02635	-1.18627	-1.31647	-0.731917	-1.37573	-1.17407	-1.15894	-1.42757	-2.01993	-0.698061	-1.17675	-1.83415	-1.04015	-1.72724	-1.319
ITGAM	NA	5	+	1008	-0.188682	-0.821227	-0.632544	0.376725	9.47e-05	0.00222757	0.605784	0.000497754	0.0150916	0.781362	15.2389	9.35188	7.53502	7.53502	7.53502	0.420697	-0.073488	0.704347	-0.783097	-1.03624	0.445213	-1.13313	1.24744	0.340323	-1.3882	-0.750863	-0.124632	-0.626069	-0.354316	-0.198808	-0.830746	-1.0025	-1.18779	-1.08672	-2.10683	-0.364672	-1.29535	-1.04388	-2.13035	-0.960261	-0.771078	-1.24237	-0.97788	-1.31186	-1.19051
RAF1	Raf-1 proto-oncogene, serine/threonine kinase [Source:HGNC Symbol;Acc:HGNC:9829]	22	-	1009	-0.379174	-0.545997	-0.166822	0.00386821	3.05e-05	0.199822	0.0267525	0.000182983	0.372677	8.34467	17.3863	1.64367	7.49682	7.49682	7.49682	-0.61555	-0.444504	0.00553031	-0.279338	-0.554098	-0.456732	-1.42485	0.281292	-0.31888	-0.639853	-0.80805	-0.332748	-0.316952	0.0182065	-0.314104	-0.651562	-0.788823	-1.09303	-0.400162	-1.16944	-0.888349	-1.14804	-1.26576	-1.20764	-0.744249	-0.689793	-1.13166	-0.47311	-1.17448	-1.4065
CEP85L	centrosomal protein 85 like [Source:HGNC Symbol;Acc:HGNC:21638]	13	+	1010	-0.635901	-0.594632	0.0412688	5.96e-06	2.2e-05	0.767501	0.000202645	0.000136361	0.866315	20.5008	18.0094	0.0874058	7.5051	7.5051	7.5051	-0.795778	-1.12408	-0.274062	-0.551986	-0.59734	-0.816606	-1.50739	-0.68344	-0.766752	-0.672098	-0.293372	-0.185307	-0.924285	-0.196692	-0.741328	-0.648483	-0.822181	-1.44525	-0.526362	-0.731878	-1.2729	-1.05382	-1.26977	-1.22326	-0.890869	-0.562257	-1.48241	-0.241637	-1.49803	-1.511
SMAP2	small ArfGAP2 [Source:HGNC Symbol;Acc:HGNC:25082]	20	-	1012	-0.343926	-0.825689	-0.481763	0.0357136	4.14e-07	0.0029104	0.133573	3.84e-06	0.0183953	4.41073	25.6289	8.8628	7.50827	7.50827	7.50827	-0.817701	-0.128758	0.0770727	-0.310147	-0.551661	-0.234624	-1.58881	0.864367	0.037949	-1.06515	-0.665953	-0.598123	-0.748253	0.0593085	0.0482556	-0.995698	-1.16234	-1.30208	-0.909483	-1.21866	-0.742264	-1.09749	-1.20709	-2.06029	-1.36952	-0.975885	-1.99128	-0.878974	-1.37777	-0.832363
RPS20	ribosomal protein S20 [Source:HGNC Symbol;Acc:HGNC:10405]	8	-	1013	0.00545891	0.904096	0.898637	0.976722	1.88e-06	1.91e-06	0.989063	1.49e-05	6.35e-05	0.000851406	22.7119	22.6797	7.54624	7.54624	7.54624	-0.372734	-0.740437	-1.02386	-1.07001	-0.109465	0.250717	0.15817	-1.09042	1.74636	0.534513	0.405544	0.387237	0.556571	0.039547	0.0828212	0.668528	0.245418	-0.231781	-0.536887	0.412053	0.246437	-0.0201627	0.195956	1.32627	0.7837	1.15552	1.4502	0.689667	0.869379	0.0546919
LOC103240897	NA	13	+	1015	-0.0240403	0.37888	0.402921	0.871277	0.0108819	0.00658739	0.939565	0.0300809	0.0335962	0.0262559	6.4845	7.38216	7.50608	7.50608	7.50608	-0.361538	-0.94054	-0.23883	-0.802432	-0.308562	0.20322	-0.500561	-0.717002	0.812456	0.209066	-0.0501334	0.818614	1.07695	-0.00530644	-0.0473216	0.128717	-0.415682	-0.0944891	-0.0970916	-0.565825	0.117786	-0.754544	-0.697485	0.452882	0.360907	0.556864	0.828461	0.345635	-0.0854019	-0.726719
PRPF8	pre-mRNA processing factor 8 [Source:HGNC Symbol;Acc:HGNC:17340]	16	-	1017	0.522387	0.0150697	-0.507317	0.00360549	0.933124	0.00458013	0.025352	0.956484	0.0255325	8.47253	0.00704167	8.03819	7.43842	7.43842	7.43842	0.591915	1.30675	0.816167	1.28191	-0.461388	0.250014	-0.330463	1.77769	1.37618	0.332496	-0.408101	0.270462	0.430722	0.292162	0.0323241	-0.746501	-0.261241	-0.177475	0.569102	-1.48719	0.580432	-1.05326	-0.141387	-0.718668	0.767661	-0.307326	-0.915057	-0.433487	-0.733091	-0.862141
SNX13	sorting nexin 13 [Source:HGNC Symbol;Acc:HGNC:21335]	21	+	1019	-0.494738	-0.343648	0.151091	0.000304861	0.0119979	0.268081	0.00395644	0.0326178	0.452178	13.0403	6.31117	1.22654	7.50892	7.50892	7.50892	-0.473499	-0.983188	-0.233188	-0.191112	-0.682877	-0.511498	-1.10573	-0.865353	-0.642768	-0.243546	-0.359408	-0.277156	-0.783765	-0.286239	-0.373132	-0.437603	-0.375781	-1.08993	-0.0905374	-0.517662	-1.10238	-1.20525	-1.09068	-0.900048	-0.533294	-0.561372	-1.06117	-0.0975835	-1.10028	-1.28565
MTMR3	myotubularin related protein 3 [Source:HGNC Symbol;Acc:HGNC:7451]	19	+	1021	-0.251289	-0.633094	-0.381805	0.152126	0.000297669	0.0263359	0.348754	0.00135688	0.0907695	2.05081	13.085	4.93383	7.53248	7.53248	7.53248	-0.216983	-0.0474156	0.500517	-0.231537	-0.395179	-0.173926	-1.09751	0.823377	-0.0177053	-0.793599	-0.53892	-0.405594	-0.627425	-0.433246	-0.287172	-0.974263	-1.08706	-0.868633	-0.779802	-1.17379	-0.669186	-1.30405	-0.617868	-1.4579	-0.790471	-0.903741	-1.36672	-1.09101	-1.20456	-0.767357
BAZ2B	bromodomain adjacent to zinc finger domain 2B [Source:HGNC Symbol;Acc:HGNC:963]	10	-	1022	-1.02812	-1.30147	-0.273349	2.48e-08	1.12e-12	0.127353	3.15e-06	3.32e-11	0.276274	31.0741	50.6215	2.32447	7.50251	7.50251	7.50251	-1.12275	-1.40507	-0.365095	-1.28959	-0.787721	-0.678189	-2.26663	-0.220334	-0.83994	-1.57618	-1.09915	-1.01876	-1.77525	-0.797681	-0.540627	-1.06487	-1.50242	-1.88398	-1.48475	-1.58647	-1.8988	-1.7984	-1.55583	-2.51383	-1.76837	-1.09635	-2.30366	-1.00183	-1.83024	-1.68976
2017-03-01	translation machinery associated 16 homolog [Source:HGNC Symbol;Acc:HGNC:25638]	7	-	1024	-0.625902	-0.867158	-0.241256	5.6e-05	2.24e-08	0.114578	0.00110026	2.71e-07	0.257173	16.2343	31.2724	2.48992	7.48627	7.48627	7.48627	-0.69543	-1.25821	-0.256274	-0.877081	-0.957904	-0.143804	-1.93577	-0.490248	-0.758986	-0.651844	-0.791703	-0.242722	-0.504468	-0.292824	0.0686963	-0.520422	-1.20168	-1.41253	-1.01483	-1.50916	-1.20932	-1.60629	-1.67699	-1.70715	-1.04125	-0.898891	-1.52343	-0.488282	-1.47157	-1.59932
MGAM	maltase-glucoamylase [Source:HGNC Symbol;Acc:HGNC:7043]	21	+	1025	-1.29198	-2.14505	-0.85307	4.41e-06	1.08e-14	0.00116178	0.000161793	6.02e-13	0.00928284	21.0784	59.7404	10.5502	7.55054	7.55054	7.55054	-1.3656	-1.25877	0.336842	-1.95193	-0.720324	-0.246858	-2.93506	0.286683	-0.599099	-2.93528	-1.51866	-1.69795	-1.97483	-1.51204	-1.17007	-2.17864	-2.13081	-1.79191	-2.43632	-2.04831	-2.01795	-2.83702	-1.54255	-3.86593	-3.09648	-1.97378	-3.27731	-1.90122	-2.83009	-2.05406
SFPQ	splicing factor proline and glutamine rich [Source:HGNC Symbol;Acc:HGNC:10774]	20	+	1026	-0.246132	-0.337632	-0.0914999	0.0275486	0.0025419	0.412676	0.111587	0.00874806	0.595897	4.8561	9.11019	0.671078	7.4553	7.4553	7.4553	-0.414292	-0.121999	-0.241131	0.103066	-0.951339	-0.383653	-1.13571	-0.0435052	-0.00968321	-0.0616125	-0.733656	0.00415109	-0.0772436	-0.111097	-0.126433	-0.560218	-0.426689	-0.943517	0.0354222	-0.965942	-0.617058	-1.50405	-1.16742	-0.89328	0.0353795	-0.577295	-1.05835	-0.198794	-1.19349	-1.40935
KIAA0922	meiotic nuclear divisions 1 [Source:HGNC Symbol;Acc:HGNC:24839]	7	+	1028	-0.204774	-0.341894	-0.137121	0.0878361	0.00446455	0.252888	0.2452	0.0140973	0.435227	2.91359	8.0845	1.30728	7.47318	7.47318	7.47318	-0.0859742	-0.117893	0.0442354	0.0765315	-0.56301	-0.21084	-0.915128	0.416101	-0.0179853	-0.143523	-0.571384	-0.340442	-0.453285	-0.299903	-0.454077	-0.791685	-0.672799	-0.844784	-0.145994	-1.02284	-0.272399	-0.799606	-0.509238	-1.06318	-0.243524	-0.748232	-1.18869	-0.557232	-1.1612	-1.45403
FKBP15	FK506 binding protein 15 [Source:HGNC Symbol;Acc:HGNC:23397]	12	+	1029	-0.150108	-0.388071	-0.237963	0.191221	0.000744862	0.0383681	0.402487	0.00302936	0.119066	1.70819	11.3738	4.28863	7.45934	7.45934	7.45934	-0.152838	-0.0528139	0.0472039	-0.0964446	-0.578978	-0.299399	-1.01646	0.457364	-0.0284256	-0.208592	-0.617141	-0.141866	-0.30074	0.216551	-0.0954913	-0.531823	-0.351377	-1.02694	-0.207836	-1.36793	-0.537506	-1.05419	-1.26317	-1.16096	-0.330606	-0.486473	-1.22315	-0.280112	-0.918948	-1.43922
GAPVD1	GTPase activating protein and VPS9 domains 1 [Source:HGNC Symbol;Acc:HGNC:23375]	12	-	1031	0.662005	1.00322	0.341212	0.000223018	3.5e-08	0.0608797	0.0031281	4.08e-07	0.16477	13.6265	30.4096	3.51326	7.58007	7.58007	7.58007	0.855211	0.659354	0.580638	0.487378	0.721251	1.4199	0.811157	0.439868	0.753351	0.472953	0.67839	0.307827	0.356656	0.0659426	0.269713	0.260679	0.264531	0.92432	0.393425	0.195476	0.836752	0.323577	1.53553	0.354585	0.794216	0.470706	0.395372	0.0895443	0.559582	0.713169
ADPRH	ADP-ribosylarginine hydrolase [Source:HGNC Symbol;Acc:HGNC:269]	22	-	1035	-0.207561	-0.445354	-0.237793	0.143339	0.00167614	0.0900751	0.336468	0.00612366	0.217482	2.14174	9.87418	2.87303	7.46351	7.46351	7.46351	-0.0947045	-0.227824	0.358249	-0.0350719	-0.51546	-0.283472	-1.33551	0.434557	-0.575842	-0.288556	-0.492949	-0.0590319	-0.053593	0.0189481	-0.314125	-0.561997	-0.604607	-0.961169	-0.118111	-1.08516	-0.561278	-1.27489	-1.34446	-1.39651	-0.276232	-0.400313	-1.04862	-0.266677	-1.07416	-1.6593
EPG5	ectopic P-granules autophagy protein 5 homolog [Source:HGNC Symbol;Acc:HGNC:29331]	18	+	1037	-0.355083	-0.640415	-0.285332	0.00852097	2.03e-06	0.0331805	0.0478854	1.59e-05	0.107634	6.92057	22.5655	4.53644	7.47659	7.47659	7.47659	-0.385011	0.112074	0.0464331	-0.194068	-0.578457	-0.0944626	-1.22746	0.552951	-0.251361	-0.493693	-0.937921	-0.821827	-1.00179	-0.421833	-0.153866	-0.981565	-0.638407	-1.18152	-0.440962	-1.40451	-0.851908	-1.5209	-0.648131	-1.39074	-0.695748	-1.05885	-1.56706	-0.88942	-1.43241	-0.96765
KLF2	NA	6	+	1040	-0.63702	-0.792567	-0.155547	1.43e-06	2.13e-09	0.236414	6.71e-05	3.22e-08	0.416563	23.2442	35.8516	1.40185	7.43604	7.43604	7.43604	-1.06477	-0.777864	-0.704671	-0.385023	-1.2416	-0.7387	-1.85465	0.188876	-0.621558	-0.440206	-1.42591	-0.235061	-0.444691	-0.109929	-0.303556	-0.938029	-0.854805	-1.56263	-0.277067	-1.53407	-0.789638	-1.77724	-2.12345	-1.39751	-1.04866	-0.953348	-0.955049	-0.769241	-1.43131	-1.78173
RGCC	N(alpha)-acetyltransferase 16, NatA auxiliary subunit [Source:HGNC Symbol;Acc:HGNC:26164]	3	+	1044	0.77605	2.03856	1.26251	0.000905454	1.17e-16	1.62e-07	0.00893648	1.34e-14	8.07e-06	11.0116	68.6635	27.442	7.68554	7.68554	7.68554	1.17871	-0.600362	0.237676	0.355868	0.82276	1.67385	1.86146	0.639668	0.37142	0.906743	0.589036	0.933963	0.986168	0.773825	0.36957	1.52551	0.806655	2.03122	0.732106	1.18909	1.98897	1.78672	2.70932	1.7606	1.18595	0.736492	2.54409	0.543265	2.07599	1.62134
PURB	purine rich element binding protein B [Source:HGNC Symbol;Acc:HGNC:9702]	21	+	1047	-0.398534	-0.404091	-0.00555634	0.000569919	0.000485507	0.961692	0.00629799	0.0020868	0.979803	11.8717	12.1705	0.00230698	7.42826	7.42826	7.42826	-0.385303	-0.537967	-0.177514	0.0490676	-0.830576	-0.410311	-1.38741	-0.357139	-0.56529	-0.116374	-0.451071	-0.126495	-0.524793	-0.171805	-0.629029	-0.403446	-0.32375	-1.2122	0.209069	-0.832568	-0.799778	-1.35772	-1.42999	-0.908628	-0.58698	-0.541641	-1.13953	-0.0371534	-1.32309	-1.80183
ARHGEF6	Rac/Cdc42 guanine nucleotide exchange factor 6 [Source:HGNC Symbol;Acc:HGNC:685]	X	-	1048	-0.344176	-0.374519	-0.0303439	0.00337595	0.00139722	0.79531	0.0241227	0.00523101	0.883557	8.59226	10.2095	0.0672998	7.44619	7.44619	7.44619	-0.515879	-0.29957	-0.428645	-0.0876789	-0.687561	-0.437894	-1.23153	-0.279107	-0.223309	-0.0669802	-0.609498	-0.244743	-0.56011	0.283161	-0.388198	-0.570427	-0.24515	-1.15215	-0.237181	-0.929295	-0.83286	-1.10087	-1.3988	-1.03486	-0.406012	-0.545508	-1.15411	-0.187192	-0.782226	-1.28839
CHD8	SPT16 homolog, facilitates chromatin remodeling subunit [Source:HGNC Symbol;Acc:HGNC:11465]	29	-	1049	0.117481	-0.23577	-0.353251	0.395868	0.0900974	0.0107983	0.622846	0.169298	0.0480314	0.720843	2.87263	6.49821	7.4119	7.4119	7.4119	0.181578	0.591842	0.427296	0.549077	-0.571758	0.0152522	-0.722639	0.825245	0.75621	0.0289678	-0.630155	0.0347036	0.108445	-0.00836192	-0.248371	-0.815566	-0.345318	-0.519662	0.177203	-1.48808	-0.019511	-1.28797	-0.674389	-0.769253	0.404828	-0.509385	-1.01903	-0.457358	-1.09117	-1.44302
DMXL2	secretogranin III [Source:HGNC Symbol;Acc:HGNC:13707]	26	+	1051	-0.0748331	-0.524699	-0.449866	0.584228	0.000126979	0.000976523	0.769114	0.000644798	0.00814624	0.299449	14.6861	10.8716	7.45678	7.45678	7.45678	0.532087	-0.460989	0.177839	-0.635059	-0.41912	-0.189583	-1.19224	0.155807	-0.0898692	0.280327	-0.119906	-0.0794598	-0.526666	0.191604	0.71295	0.269752	-0.672102	-1.38528	-0.790396	-0.868757	-1.06005	-1.50536	-2.10965	-1.35984	-0.200796	-0.635516	-1.22664	-0.139796	-1.16761	-1.22323
RAB5A	RAB5A, member RAS oncogene family [Source:HGNC Symbol;Acc:HGNC:9783]	15	+	1052	0.295692	1.4883	1.19261	0.11616	2.46e-14	6.74e-10	0.294904	1.2e-12	8.84e-08	2.46835	58.1243	38.0937	7.65951	7.65951	7.65951	0.331677	0.115089	0.465459	0.352974	0.487659	0.313533	0.981784	-0.644479	-0.117122	-0.0601641	0.60671	0.184323	0.582878	-0.0159331	0.184865	0.983542	1.1233	1.55457	0.453092	0.938697	0.969252	1.7675	1.20687	0.765808	0.203514	1.00333	0.763083	0.666125	1.40907	1.41127
KMT2E	lysine methyltransferase 2E [Source:HGNC Symbol;Acc:HGNC:18541]	21	+	1053	-0.323927	-0.350808	-0.0268805	0.00579564	0.00281342	0.818929	0.036374	0.00952347	0.897568	7.61277	8.92469	0.0524053	7.4367	7.4367	7.4367	-0.34119	-0.347138	-0.291709	-0.0220809	-0.819542	-0.379134	-1.07707	0.260259	0.291369	-0.113226	-0.595068	-0.334512	-0.956923	-0.230466	-0.581985	-0.729782	-0.494709	-1.10863	-0.272355	-0.891433	-0.489707	-1.23754	-0.899535	-0.999418	-0.241058	-0.688791	-1.0408	-0.337084	-1.10443	-1.13124
INO80D	INO80 complex subunit D [Source:HGNC Symbol;Acc:HGNC:25997]	10	-	1054	-0.316784	-0.408373	-0.091589	0.00685715	0.000512933	0.43495	0.0410051	0.00219312	0.616431	7.31001	12.0681	0.60957	7.42754	7.42754	7.42754	-0.319343	-0.31162	0.0196306	0.302426	-0.703415	-0.508785	-1.07528	0.0978533	-0.457818	-0.0500426	-0.441668	-0.257794	-0.737829	-0.299953	-0.614206	-0.630012	-0.324541	-1.11565	0.118843	-0.655546	-0.835841	-1.21679	-1.01523	-1.1456	-0.42573	-0.749832	-1.40608	-0.143551	-1.46063	-1.56105
KIAA1468	KIAA1468 [Source:HGNC Symbol;Acc:HGNC:29289]	18	-	1056	-0.260321	-0.283144	-0.0228232	0.0237089	0.0139901	0.842914	0.100755	0.0369194	0.91218	5.1158	6.03939	0.0392701	7.42526	7.42526	7.42526	-0.236418	-0.437569	-0.158853	0.09106	-0.650302	-0.263721	-1.22852	-0.192654	-0.493449	0.103575	-0.406111	-0.060557	-0.355705	0.056532	-0.326828	-0.283964	-0.13647	-1.05257	0.182128	-0.754126	-0.791199	-1.24741	-1.24525	-0.844957	-0.247935	-0.47047	-1.04067	0.0615758	-1.08026	-1.71738
LOC103239026	NA	11	+	1057	0.879811	1.85933	0.979519	6.3e-05	2.96e-16	1.39e-05	0.00120515	2.82e-14	0.000309788	16.009	66.8298	18.8883	7.66014	7.66014	7.66014	1.14496	1.17414	0.734969	0.26144	1.69358	1.62414	1.78521	-0.257502	0.121372	0.691273	1.63448	-0.166692	0.532643	0.547293	0.315821	1.33946	1.94228	2.16572	0.766693	1.73408	1.2082	1.41595	1.89807	0.809321	0.914179	1.20711	0.909751	0.930734	1.28901	2.02507
NUMA1	nuclear mitotic apparatus protein 1 [Source:HGNC Symbol;Acc:HGNC:8059]	1	-	1059	0.225953	-0.144032	-0.369985	0.0692574	0.246529	0.00298424	0.210501	0.369112	0.0186981	3.30053	1.34286	8.81708	7.39707	7.39707	7.39707	-0.0427252	0.623432	0.335306	0.47632	-0.702828	-0.0267447	-0.849459	1.08459	0.935453	0.196614	-0.387165	0.339359	0.327454	0.457869	-0.0682429	-0.524289	-0.542436	-0.564411	0.282146	-1.09099	0.152656	-1.26007	-0.956614	-0.585201	0.116462	-0.465194	-0.710485	-0.358406	-0.852307	-1.19853
BRAP	BRCA1 associated protein [Source:HGNC Symbol;Acc:HGNC:1099]	11	-	1062	0.959084	1.76913	0.810044	1.18e-05	9.13e-15	0.00030131	0.000332769	5.22e-13	0.00334545	19.1924	60.076	13.0622	7.65305	7.65305	7.65305	1.39653	1.13601	0.927206	0.418395	1.58677	1.0169	1.95201	-0.080149	0.673566	0.760607	1.2163	0.470793	0.856758	0.313325	0.905711	1.01187	1.08563	1.85359	0.452714	1.25131	1.39279	1.56032	1.78632	1.39465	1.22195	1.00718	1.36408	0.368793	1.5982	1.71563
WDFY4	NA	9	-	1063	-0.245114	-1.08497	-0.839851	0.152762	3.52e-10	1.11e-06	0.34983	6.18e-09	3.98e-05	2.04445	39.3641	23.7353	7.37474	7.37474	7.37474	-0.531698	0.639856	0.743217	0.132586	-1.53024	-0.742475	-2.00668	1.53299	0.402779	-0.544545	-1.34995	-0.291102	-0.312067	-0.329873	-0.147408	-1.35269	-1.57719	-1.39914	-0.512952	-1.87876	-0.886401	-2.33705	-1.54609	-1.85948	-0.735774	-1.54709	-1.88349	-1.32132	-2.25914	-1.51869
TYMP	thymidine phosphorylase [Source:HGNC Symbol;Acc:HGNC:3148]	19	-	1066	-0.325551	-0.605364	-0.279812	0.13778	0.00571275	0.18462	0.328392	0.0174398	0.353374	2.20258	7.63875	1.76003	7.4732	7.4732	7.4732	-0.390123	0.0473943	0.212915	-1.07989	-0.666253	-0.0661833	-1.86047	0.23617	-0.42866	-0.764741	-0.89874	0.177094	0.214156	0.20438	0.607007	0.214266	-0.876497	-1.12946	-1.09882	-1.10715	-0.529985	-1.06816	-1.54286	-1.53106	-1.32747	-0.529925	-0.846894	-0.276296	-1.15028	-1.1234
SNX19	sorting nexin 19 [Source:HGNC Symbol;Acc:HGNC:21532]	1	-	1071	-0.0512941	-0.309954	-0.25866	0.647024	0.00575947	0.0209922	0.81292	0.0175622	0.0774478	0.209672	7.62406	5.32744	7.40882	7.40882	7.40882	-0.100093	0.184507	0.128494	0.349676	-0.535433	-0.229579	-0.765003	0.682118	-0.0499466	0.0733202	-0.638485	-0.143917	-0.134925	0.0719985	-0.24022	-0.625658	-0.381146	-0.829536	0.183446	-1.07298	-0.539481	-1.21417	-1.09369	-0.929078	-0.100327	-0.5837	-0.961659	-0.273508	-1.19819	-1.3723
GNS	glucosamine (N-acetyl)-6-sulfatase [Source:HGNC Symbol;Acc:HGNC:4422]	11	-	1074	-0.158217	-0.443723	-0.285506	0.244965	0.001118	0.035032	0.46768	0.00432376	0.111594	1.35179	10.6212	4.44362	7.4236	7.4236	7.4236	-0.279744	0.10402	0.267943	-0.0785177	-0.247112	-0.403628	-1.32656	0.300593	-0.0902701	-0.557936	-0.315909	-0.209075	0.00463202	0.0471598	-0.0664068	-0.738125	-0.358331	-0.902314	-0.296993	-1.14842	-0.383678	-1.09461	-1.2363	-1.31123	-0.49764	-0.391867	-1.5146	-0.233111	-1.35687	-1.30251
CPSF6	cleavage and polyadenylation specific factor 6 [Source:HGNC Symbol;Acc:HGNC:13871]	11	+	1078	-0.412807	-0.349664	0.0631438	0.00407434	0.0153753	0.661849	0.0278753	0.0399575	0.795663	8.25038	5.87295	0.191285	7.39307	7.39307	7.39307	-0.220475	-0.860753	-0.0730609	0.229227	-0.820195	-0.466209	-1.04474	-0.556387	-0.462381	-0.0829448	-0.12473	-0.123961	-1.00374	-0.750075	-0.560036	-0.432598	-0.367418	-1.38152	0.418988	-0.477045	-0.865356	-1.48074	-0.925985	-0.820043	-0.349934	-0.844661	-1.55449	0.184962	-1.38466	-1.60519
DOPEY1	dopey family member 1 [Source:HGNC Symbol;Acc:HGNC:21194]	13	+	1082	-0.210021	-0.320861	-0.11084	0.0637716	0.00473153	0.328778	0.199885	0.0148082	0.516077	3.43647	7.9793	0.953706	7.38541	7.38541	7.38541	-0.106971	-0.206559	-0.0240197	0.113337	-0.808554	-0.430911	-1.24819	-0.0916814	-0.369792	0.104936	-0.162801	-0.0187537	-0.394338	0.0822484	-0.223581	-0.488116	-0.0323457	-1.00987	0.0866375	-0.938332	-0.838976	-1.32979	-1.32104	-0.925814	-0.173497	-0.415435	-1.04276	0.0341336	-1.15544	-1.7062
ABCB10	NA	25	-	1083	0.370584	1.11567	0.745084	0.014329	5.2e-13	1.27e-06	0.070325	1.66e-11	4.46e-05	5.99715	52.1275	23.4748	7.52211	7.52211	7.52211	0.21442	0.221651	0.388148	0.280379	0.295034	0.726445	0.452326	0.0470459	0.354173	0.439271	0.729546	0.216661	0.285922	0.0693427	0.111546	0.480873	0.476922	0.43458	0.28434	0.748614	0.562115	0.785877	0.646615	1.25354	0.55059	0.782236	0.907232	0.540877	0.906606	0.45966
NXPE3	neurexophilin and PC-esterase domain family member 3 [Source:HGNC Symbol;Acc:HGNC:28238]	22	-	1084	0.0619849	0.497254	0.435269	0.718697	0.0043247	0.0117191	0.85698	0.0137256	0.0510139	0.129744	8.14219	6.35288	7.52241	7.52241	7.52241	0.0283826	-0.110384	0.190388	0.148423	1.00871	0.286136	-0.408876	-0.0718176	-0.208249	-0.473677	0.292539	-0.38205	0.255976	-0.0606656	0.0847292	-0.477218	-0.207912	0.392444	0.249798	0.610975	0.196799	-0.558894	0.0456989	-0.206669	-0.373148	0.189085	-0.0404382	0.208514	0.588685	0.361813
MDN1	NA	13	-	1085	0.158839	-0.265243	-0.424082	0.269575	0.0656008	0.00314637	0.49809	0.131153	0.0194539	1.21891	3.3898	8.72059	7.35378	7.35378	7.35378	0.0301905	0.637572	0.511826	0.660732	-0.325398	-0.157919	-0.491524	1.31502	0.828995	0.12716	-0.544476	-0.130411	-0.373633	0.0761865	-0.219925	-0.82465	-0.604141	-0.618246	0.260135	-1.11686	-0.378473	-1.27795	-0.683602	-0.808622	0.416954	-0.499878	-1.00928	-0.472712	-1.21197	-1.33785
RBPJ	cholecystokinin A receptor [Source:HGNC Symbol;Acc:HGNC:1570]	27	-	1086	-0.380765	-0.529533	-0.148768	0.00186937	1.61e-05	0.223874	0.0154433	0.000103763	0.401906	9.67358	18.6005	1.47936	7.4065	7.4065	7.4065	-0.271027	-0.714705	0.0310708	0.0603189	-0.818906	-0.536887	-1.19273	0.0773956	-0.611545	-0.462834	-0.255236	-0.341104	-0.743773	-0.333595	-0.167377	-0.553814	-0.59967	-1.18625	0.0829431	-0.97071	-1.09286	-1.15581	-1.28213	-1.59753	-0.71345	-0.606175	-1.48059	-0.193275	-1.36506	-1.59247
PJA2	praja ring finger ubiquitin ligase 2 [Source:HGNC Symbol;Acc:HGNC:17481]	23	-	1087	-0.382608	-0.280759	0.101849	0.0027229	0.0278375	0.424353	0.020623	0.0651974	0.606754	8.98443	4.83811	0.638229	7.39564	7.39564	7.39564	-0.448213	-0.737986	-0.411432	0.00354596	-0.684766	-0.390748	-1.05534	-0.816133	-0.220096	-0.0704897	-0.514598	-0.0494317	-0.513062	-0.091033	-0.375028	-0.322405	-0.132355	-1.25562	-0.0520048	-0.769933	-0.896996	-1.30057	-1.26169	-0.786127	-0.262606	-0.383472	-0.913546	0.24564	-1.05485	-1.42531
UBE4A	ubiquitination factor E4A [Source:HGNC Symbol;Acc:HGNC:12499]	1	+	1088	-0.259617	-0.365882	-0.106266	0.0253342	0.00168023	0.359786	0.105262	0.00613499	0.54672	5.0009	9.8697	0.83864	7.38845	7.38845	7.38845	-0.280073	-0.125506	-0.0283255	0.231256	-0.646828	-0.309186	-1.07835	0.194321	-0.401607	-0.0896804	-0.526284	-0.28019	-0.540103	-0.120267	-0.422332	-0.683983	-0.209079	-0.954726	0.148954	-1.09079	-0.691489	-1.21871	-1.02752	-1.1376	-0.246309	-0.502158	-1.20382	-0.0689406	-1.15848	-1.80232
SLC35A5	solute carrier family 35 member A5 [Source:HGNC Symbol;Acc:HGNC:20792]	22	-	1091	-0.568174	-0.456497	0.111677	6.88e-05	0.00134966	0.429272	0.00129714	0.00507522	0.611184	15.8448	10.2733	0.624792	7.44686	7.44686	7.44686	-0.677592	-1.04254	-0.323776	-0.419751	-0.622163	-0.532986	-0.869096	-0.589245	-0.922358	-0.64953	-0.438881	-0.413583	-0.708755	-0.277236	-0.398893	-0.415556	-0.651635	-1.18257	-0.415564	-0.60165	-1.17515	-0.690639	-1.22226	-1.07265	-0.918147	-0.566756	-1.13197	-0.194858	-1.1883	-1.47673
FERMT3	fermitin family member 3 [Source:HGNC Symbol;Acc:HGNC:23151]	1	-	1093	0.548586	0.0671748	-0.481411	0.000115731	0.637305	0.000690399	0.00191567	0.739154	0.00625766	14.861	0.222284	11.5149	7.39874	7.39874	7.39874	0.549981	0.873571	0.604668	1.02828	0.0954197	0.286299	-0.679836	0.767811	0.649356	-0.117374	0.39591	0.898642	1.17043	0.747731	0.556739	-0.127603	-0.217826	-0.221979	0.174274	-0.637972	0.30048	-0.498718	-1.01115	-0.560574	-0.317876	-0.20894	-0.318382	-0.0344059	-0.55592	-1.03069
LITAF	NA	5	-	1094	-0.8735	-1.07581	-0.202307	4.16e-05	4.72e-07	0.322716	0.00087702	4.32e-06	0.509805	16.7959	25.376	0.977907	7.46064	7.46064	7.46064	-1.03197	-0.534007	-0.0413863	-0.712264	-0.815147	-0.753133	-1.82952	-0.140064	-1.0612	-1.84931	-1.12133	-0.601725	-0.770972	-0.728437	-0.315186	-0.579064	-0.965339	-1.68337	-0.93147	-1.2134	-0.890946	-1.41004	-1.70328	-1.92481	-1.95119	-0.848393	-1.83139	-1.07404	-1.87436	-1.96504
NKTR	natural killer cell triggering receptor [Source:HGNC Symbol;Acc:HGNC:7833]	22	+	1095	-0.226921	-0.349727	-0.122806	0.0417034	0.00174306	0.271008	0.148851	0.00633141	0.455476	4.1472	9.80217	1.21164	7.37928	7.37928	7.37928	-0.0892407	-0.24348	-0.0356735	0.0945726	-0.674066	-0.351502	-1.23046	-0.00922316	0.0764164	0.0563726	-0.464759	-0.0380924	-0.646256	-0.0992057	-0.37542	-0.522292	-0.333033	-1.01842	-0.114596	-0.964615	-0.832162	-1.30041	-1.07152	-0.847644	-0.127643	-0.506525	-1.07816	-0.19667	-1.15157	-1.59921
AP2B1	adaptor related protein complex 2 beta 1 subunit [Source:HGNC Symbol;Acc:HGNC:563]	16	+	1097	0.346154	0.384117	0.0379637	0.0150211	0.00714592	0.791486	0.0729011	0.0210142	0.881568	5.914	7.23592	0.0698978	7.46365	7.46365	7.46365	0.390608	0.430218	0.146203	0.672897	0.125518	0.370517	0.0764296	0.309643	0.508189	0.39126	0.422488	-0.070961	0.105147	0.20465	0.0824137	-0.546383	0.159413	-0.00306941	0.244013	-0.640224	-0.0817911	-0.503057	-0.0804857	0.0546052	0.248346	-0.0219245	-0.304701	-0.0954735	-0.0663003	0.586758
PPT1	palmitoyl-protein thioesterase 1 [Source:HGNC Symbol;Acc:HGNC:9325]	20	+	1098	-0.223314	-0.336714	-0.113399	0.0878567	0.0100306	0.383543	0.245212	0.0280921	0.567775	2.91321	6.62945	0.759316	7.4048	7.4048	7.4048	-0.0830929	-0.873484	0.10895	-0.274454	-0.610222	-0.344755	-1.30606	-0.341965	-0.439945	-0.221167	-0.224526	0.118319	0.188787	0.196415	0.291146	-0.0545701	-0.584788	-1.02089	-0.174244	-0.838247	-0.907517	-1.17511	-2.04121	-1.07077	-0.331475	-0.157489	-0.821289	0.109782	-0.87792	-1.26386
CPE	carboxypeptidase E [Source:HGNC Symbol;Acc:HGNC:2303]	7	+	1100	-0.606817	-0.61892	-0.0121026	0.00105619	0.000851264	0.94656	0.0100797	0.00341007	0.970864	10.7264	11.126	0.0044927	7.48166	7.48166	7.48166	-0.245732	-0.650818	0.00371254	-1.27464	-0.870623	-0.585054	-0.85221	0.221423	-0.289888	-3.75963	0.0079727	0.0447641	0.131242	-1.00359	0.496351	0.105638	-0.344494	-1.23148	-1.04133	-1.26313	-0.788535	-0.742022	-1.24	-0.656774	-3.65352	-0.0889818	-0.485854	-0.323573	-1.72439	-1.09362
IQSEC1	IQ motif and Sec7 domain 1 [Source:HGNC Symbol;Acc:HGNC:29112]	22	-	1103	-0.315942	-0.848544	-0.532602	0.0622251	5.33e-07	0.0016349	0.196774	4.81e-06	0.0119065	3.47706	25.1414	9.92003	7.36203	7.36203	7.36203	-0.768404	0.369244	0.22906	-0.0939433	-1.01077	-0.644363	-2.05383	1.35963	0.0758976	-0.381241	-1.06476	-0.285718	-0.576996	-0.185657	-0.513069	-0.936348	-1.17976	-1.51506	-0.536494	-1.03397	-0.564039	-1.71923	-1.85099	-1.71856	-1.18759	-1.12703	-1.49332	-0.970192	-1.71151	-1.386
FOXP1	forkhead box P1 [Source:HGNC Symbol;Acc:HGNC:3823]	22	-	1104	-0.268941	-0.536848	-0.267908	0.0244701	7.78e-06	0.0250164	0.102775	5.39e-05	0.0875902	5.061	19.9902	5.02275	7.35937	7.35937	7.35937	-0.332163	-0.39255	-0.137494	0.294111	-0.598362	-0.393917	-0.923105	0.573933	0.183441	0.0615292	-0.83552	-0.444422	-0.767955	-0.205797	-0.646272	-1.08539	-0.680667	-1.01432	0.064805	-1.19036	-0.814456	-1.33894	-1.04579	-1.1505	-0.0843728	-1.01122	-1.52572	-0.637863	-1.42293	-1.46304
ACLY	NA	16	+	1105	0.331612	0.168598	-0.163014	0.00745815	0.174264	0.187764	0.0436427	0.283261	0.357441	7.15918	1.84587	1.73507	7.36895	7.36895	7.36895	0.450115	0.701382	0.558083	0.794618	-0.334742	0.253314	-0.360495	0.612615	0.512515	0.257208	-0.398054	0.35045	0.479049	0.444167	0.137541	-0.413349	0.19345	-0.203062	0.588574	-1.0287	0.286189	-0.666323	-0.690364	-0.37157	0.424488	-0.0155037	-0.440165	0.23103	-0.528771	-1.17697
RPS21	ribosomal protein S21 [Source:HGNC Symbol;Acc:HGNC:10409]	2	-	1110	-0.0498869	0.684733	0.73462	0.795127	0.000414903	0.000136849	0.900696	0.00181622	0.00180457	0.0674227	12.4639	14.545	7.42074	7.42074	7.42074	-0.423865	-1.04424	-0.908216	-1.42895	0.236726	0.385282	0.459025	-0.741888	1.67389	0.757746	-0.00862498	0.294701	0.5739	-0.435127	-0.281411	0.778297	-0.239575	-0.186832	-0.539602	0.386126	0.257564	-0.0906157	0.135908	1.26693	1.00361	0.715607	1.04573	0.236014	0.149434	-0.72941
APC	APC, WNT signaling pathway regulator [Source:HGNC Symbol;Acc:HGNC:583]	23	+	1111	-0.247746	-0.338766	-0.0910207	0.0341145	0.0038525	0.43716	0.129452	0.0124648	0.617788	4.48896	8.35206	0.603727	7.37367	7.37367	7.37367	-0.291495	-0.468063	-0.0762795	0.168683	-0.587114	-0.189823	-1.04358	-0.249644	-0.212161	0.0288573	-0.302094	-0.137266	-0.686907	-0.0744113	-0.249552	-0.663829	-0.214373	-0.995308	0.0102581	-0.894329	-0.775021	-1.07381	-1.15683	-1.20892	-0.211556	-0.372964	-1.08303	-0.0652102	-1.19569	-1.63114
PDCD10	programmed cell death 10 [Source:HGNC Symbol;Acc:HGNC:8761]	15	+	1113	0.245785	1.71058	1.4648	0.227455	6.03e-16	4.1e-12	0.448107	5.19e-14	1.71e-09	1.45671	65.4264	48.0758	7.60696	7.60696	7.60696	-0.527008	-0.510239	-0.229449	1.06576	0.555988	-0.0704357	1.05787	-1.12861	0.31222	0.405732	1.27277	-0.0867728	0.414396	-0.238623	0.388946	0.639682	0.82058	1.49706	1.08264	1.60843	0.559572	1.63227	1.16588	1.13568	1.11073	1.37066	1.26023	0.990239	1.54496	1.92672
LOC103223177	NA	19	+	1114	-0.373872	-0.489652	-0.115779	0.000760228	1.09e-05	0.297365	0.00786411	7.28e-05	0.483818	11.3359	19.3471	1.08597	7.36267	7.36267	7.36267	-0.345036	-0.465441	-0.217046	0.136181	-0.848697	-0.517244	-1.30601	-0.0379833	-0.572423	-0.0285345	-0.525176	-0.292236	-0.691533	-0.110418	-0.423343	-0.735287	-0.329433	-1.10861	0.0871075	-0.966775	-0.881936	-1.42582	-1.45196	-1.33742	-0.427425	-0.70103	-1.27408	-0.247594	-1.39239	-1.57131
CCDC50	coiled-coil domain containing 50 [Source:HGNC Symbol;Acc:HGNC:18111]	15	+	1116	-0.179374	-0.324174	-0.1448	0.150391	0.00956775	0.245673	0.34639	0.026977	0.427454	2.06828	6.71365	1.34774	7.35288	7.35288	7.35288	-0.0304424	-0.414036	0.293949	0.191727	-0.785659	-0.391609	-1.41858	-0.301314	-0.0885404	0.160379	-0.408396	0.208834	-0.155166	-0.109628	0.0265447	-0.187931	-0.552002	-0.871731	-0.0640161	-0.610076	-0.796254	-1.26784	-1.29719	-0.792872	-0.125847	-0.644994	-1.04969	0.00568526	-1.28609	-1.68032
FNIP1	folliculin interacting protein 1 [Source:HGNC Symbol;Acc:HGNC:29418]	23	-	1118	-0.507679	-0.705043	-0.197364	0.000224642	2.89e-07	0.148287	0.00314676	2.77e-06	0.305854	13.6129	26.324	2.08979	7.39007	7.39007	7.39007	-0.668915	-0.709922	-0.159894	-0.310271	-0.574674	-0.514649	-1.409	0.141385	-0.554069	-0.777304	-0.56856	-0.383775	-1.05223	-0.226491	-0.352572	-0.821954	-0.811873	-1.48694	-0.60724	-0.954275	-1.18097	-0.948922	-1.27868	-1.67825	-1.21286	-0.822487	-1.54717	-0.588808	-1.4407	-1.25031
KDM4C	NA	12	-	1119	0.0605496	0.318509	0.25796	0.640627	0.0146354	0.0476659	0.808294	0.0382947	0.138844	0.217924	5.95984	3.92173	7.41967	7.41967	7.41967	0.181303	-0.143281	-0.0160445	0.222563	-0.1019	-0.0107923	-0.355143	0.335205	0.170416	0.346973	-0.158378	0.105523	-0.0358273	-0.00645068	-0.210303	-0.219124	-0.279961	-0.471707	-0.0182778	-0.236597	-0.1014	-0.173961	0.175674	0.150041	0.227037	-0.167102	0.0436695	-0.0318535	-0.328497	-0.312037
EZR	ezrin [Source:HGNC Symbol;Acc:HGNC:12691]	13	-	1120	0.327328	0.289106	-0.0382224	0.00546237	0.0143625	0.745827	0.034854	0.0377281	0.851433	7.71963	5.99303	0.105071	7.38119	7.38119	7.38119	0.176427	0.356147	0.484467	0.689116	-0.244089	0.529566	-0.135187	0.439638	0.52411	0.0969186	-0.483061	0.415751	0.497328	0.869601	0.0713361	-0.284132	0.0653374	0.231478	0.426352	-0.806877	0.707714	-0.289997	-0.593265	-0.110412	0.233428	-0.155493	-0.552591	-0.0765337	-0.0635312	-0.86522
HADHB	hydroxyacyl-CoA dehydrogenase/3-ketoacyl-CoA thiolase/enoyl-CoA hydratase (trifunctional protein), beta subunit [Source:HGNC Symbol;Acc:HGNC:4803]	14	-	1122	0.331931	0.47196	0.14003	0.0136362	0.000450256	0.299785	0.0677521	0.00195274	0.486074	6.08464	12.3112	1.07515	7.42104	7.42104	7.42104	0.340172	0.328327	0.210653	0.402839	0.708825	0.881181	0.0527241	-0.254349	-0.154666	0.257195	-0.0142059	0.429465	0.415353	0.269248	0.179843	-0.0157058	0.226149	-0.0914872	0.365575	0.0466079	-0.0564558	-0.205508	-0.1369	-0.111222	0.131569	0.0427939	0.199734	0.332607	0.118064	-0.335363
NFKBIZ	NFKB inhibitor zeta [Source:HGNC Symbol;Acc:HGNC:29805]	22	-	1123	-0.586163	-0.691227	-0.105065	2.54e-05	7.07e-07	0.444615	0.000596796	6.2e-06	0.623812	17.7371	24.5968	0.584343	7.38247	7.38247	7.38247	-0.334199	-0.715685	-0.388073	-0.77824	-0.708369	-0.616055	-1.55145	-0.0240187	-0.393869	-0.317192	-1.08323	-0.581594	-0.949251	-0.155758	-0.455963	-0.504953	-1.00431	-1.1814	-0.742518	-1.22644	-0.862554	-1.59824	-1.46033	-1.33317	-0.524997	-1.01935	-1.47776	-0.505976	-1.02352	-1.90396
VASP	protein phosphatase, Mg2+/Mn2+ dependent 1N (putative) [Source:HGNC Symbol;Acc:HGNC:26845]	6	+	1125	-0.357732	-0.640025	-0.282293	0.0405198	0.000228567	0.0982433	0.145932	0.00107561	0.231277	4.19599	13.5803	2.73383	7.40317	7.40317	7.40317	-0.570187	-0.417999	0.30143	-0.0417983	-0.674499	-0.217033	-1.48014	0.0645554	-0.185526	-1.08577	-1.02293	-0.145855	-0.109315	0.00748583	-0.0394874	-0.677344	-0.945503	-0.950351	-0.446805	-1.3758	-0.741331	-1.05121	-1.10464	-1.57361	-0.893616	-0.846012	-1.45776	-0.903004	-0.953327	-1.18062
CCNDBP1	erythrocyte membrane protein band 4.2 [Source:HGNC Symbol;Acc:HGNC:3381]	26	-	1127	0.715575	1.25742	0.541849	0.00108241	1.8e-08	0.0164475	0.0102673	2.24e-07	0.0649756	10.681	31.7045	5.75439	7.58521	7.58521	7.58521	1.09665	-0.218238	0.2959	0.151435	1.54442	2.09532	1.91168	-0.385088	0.451632	0.388284	0.534891	0.0371294	0.181684	0.220902	0.861823	0.829228	0.296773	1.11832	0.367824	0.931473	0.422297	0.909086	1.34674	0.668465	0.511967	0.343986	0.539705	-0.0670803	1.05888	1.94653
WRN	Werner syndrome RecQ like helicase [Source:HGNC Symbol;Acc:HGNC:12791]	8	+	1128	0.359823	1.31634	0.956514	0.0304851	7.68e-15	1.66e-08	0.11945	4.48e-13	1.28e-06	4.68173	60.4164	31.8547	7.53912	7.53912	7.53912	-0.0154707	0.0267414	-0.00867472	0.242796	1.1246	-0.0834473	0.883962	-0.776896	-0.0955619	0.578692	0.870675	0.569529	0.204324	0.130726	0.650268	0.360811	0.806656	0.976029	0.308306	1.46185	0.291855	1.23456	0.745017	0.780932	0.569471	0.934256	1.7417	0.726186	0.715525	1.17955
PGM2	NA	27	-	1129	-0.782885	-0.838647	-0.0557626	1.23e-05	2.43e-06	0.748001	0.000341969	1.87e-05	0.853002	19.1091	22.2199	0.103218	7.41128	7.41128	7.41128	-0.781482	-1.32306	-0.648314	-0.917483	-0.0104334	-0.587857	-1.35301	-0.495576	-1.1139	-0.447118	-0.886643	-0.858805	-0.931038	-0.463175	-0.961576	-0.77958	-0.917016	-1.74521	-0.82624	-0.628555	-1.47915	-1.30389	-1.39506	-1.79367	-0.574192	-0.930536	-1.70663	-0.632841	-1.3759	-1.92095
ALOX5AP	NA	3	+	1132	-0.940175	-0.983336	-0.0431607	0.000413718	0.000171095	0.861555	0.00500869	0.000835559	0.92262	12.4692	14.1246	0.0304134	7.45501	7.45501	7.45501	-1.14564	-1.8287	0.294499	-1.6771	-0.331576	-0.192396	-1.73823	-0.845708	-0.83241	-1.90861	-0.718832	-0.216833	-0.450698	-0.720061	-0.394357	-0.786318	-1.36359	-1.25095	-1.37942	-1.04213	-1.2352	-1.04304	-1.55018	-1.46911	-1.88335	-0.552926	-0.809117	-0.943814	-1.41747	-1.37243
LOC103221944	NA	17	+	1133	0.29464	0.749125	0.454485	0.140183	0.000210239	0.0217551	0.331836	0.000999902	0.0794623	2.17594	13.7373	5.26526	7.38091	7.38091	7.38091	-0.0194795	0.817621	0.492353	-0.330133	-0.0674919	1.54766	-0.177765	-0.453554	-0.10877	0.581918	-0.139885	0.513312	0.169615	0.94327	0.69858	0.987961	0.607333	0.302748	0.390085	-0.340097	0.490582	0.332786	-0.922063	0.647373	-0.0967018	0.931618	0.661465	1.47978	0.258876	-0.817418
MYL6	NA	11	+	1136	0.272696	0.920588	0.647892	0.172641	7.38e-06	0.00143376	0.379147	5.14e-05	0.0107938	1.85986	20.0923	10.1619	7.4632	7.4632	7.4632	0.26115	-0.538279	-0.593689	-0.765816	0.65842	1.11342	0.831477	-0.730934	1.28635	0.449487	0.362224	0.643515	0.6899	-0.0998203	0.39323	0.875582	0.133243	0.108209	-0.284844	0.503596	0.123889	0.31261	0.454415	1.04415	0.468996	0.607593	0.895799	0.406061	0.802963	0.743981
TCF12	NA	26	-	1141	-0.212749	-0.280806	-0.068057	0.0535583	0.010892	0.536902	0.176873	0.0301042	0.701591	3.72641	6.48286	0.381311	7.32392	7.32392	7.32392	-0.234109	-0.2902	-0.0581643	0.340938	-0.745419	-0.466162	-0.916306	-0.140857	-0.309625	0.211954	-0.462142	-0.00225407	-0.305419	-0.130132	-0.311334	-0.700416	-0.300078	-0.758609	0.303956	-0.836742	-0.757769	-1.13324	-1.1284	-0.775237	-0.0322114	-0.606729	-0.905487	-0.124014	-1.16529	-1.66054
CD59	CD59 molecule [Source:HGNC Symbol;Acc:HGNC:1689]	1	+	1142	0.125564	0.544208	0.418644	0.381631	0.000167245	0.00382661	0.6105	0.000819532	0.0223657	0.765442	14.1674	8.36432	7.43575	7.43575	7.43575	-0.0164319	-0.36837	0.0815039	0.00667499	0.103072	0.464475	0.525552	-0.65618	0.0593292	0.0889904	0.0595457	0.240702	0.216512	0.0668093	0.235972	0.217157	0.0249047	0.189822	0.129815	-0.140622	0.0148308	0.112365	0.00831009	-0.0486073	0.173409	0.303626	0.0976575	0.0956411	0.19728	0.161313
RSU1	Ras suppressor protein 1 [Source:HGNC Symbol;Acc:HGNC:10464]	9	-	1143	0.567073	0.423635	-0.143438	0.000744865	0.012143	0.391325	0.00775164	0.0329547	0.575796	11.3738	6.28988	0.734821	7.39079	7.39079	7.39079	0.235428	0.272378	0.314842	1.13281	0.891553	0.31209	0.164798	-0.159672	0.414751	-0.0918157	1.25249	1.12061	1.41516	0.476485	0.459574	-0.0110425	0.236161	0.238277	0.306104	0.522013	0.46036	0.517992	-0.762603	-0.0498519	-0.530546	0.016483	-0.0327434	0.295772	-0.319734	-0.961024
RALGPS2	family with sequence similarity 20 member B [Source:HGNC Symbol;Acc:HGNC:23017]	25	-	1144	-0.293346	-0.700075	-0.406729	0.0478288	3.14e-06	0.00605268	0.163603	2.35e-05	0.0314769	3.91599	21.7317	7.53455	7.26255	7.26255	7.26255	-0.534744	-0.434374	0.534817	0.253242	-0.972996	-0.436091	-1.39318	0.0103055	0.310645	-0.0591268	-0.94016	-0.247119	-0.312449	-0.237951	-0.0976612	-1.31926	-0.557233	-1.18476	0.11266	-1.11068	-1.27286	-1.93179	-1.03464	-1.0019	-0.154073	-1.32268	-1.93618	-0.249885	-1.80412	-2.04832
STAT5B	signal transducer and activator of transcription 5B [Source:HGNC Symbol;Acc:HGNC:11367]	16	+	1145	-0.324215	-0.601367	-0.277153	0.0280189	4.3e-05	0.0576488	0.112925	0.000247404	0.158756	4.8269	16.7338	3.60377	7.34442	7.34442	7.34442	-0.652846	-0.0883168	0.0891406	-0.175055	-0.707288	-0.405178	-1.4642	0.902812	-0.0280465	-0.688995	-0.728053	-0.370544	-0.569136	-0.0828528	-0.392677	-0.757557	-0.920563	-1.13442	-0.676542	-1.25079	-0.511796	-1.19077	-1.13814	-1.44878	-0.773389	-0.698625	-1.3793	-0.848953	-1.10173	-1.09337
CDC27	cell division cycle 27 [Source:HGNC Symbol;Acc:HGNC:1728]	16	+	1147	-0.00509762	0.460321	0.465419	0.965678	0.000106169	9.26e-05	0.985168	0.000550303	0.00133313	0.0018515	15.0237	15.2828	7.40764	7.40764	7.40764	0.0665471	-0.25515	-0.00138689	0.183549	-0.147067	-0.0727711	-0.0365431	-0.311724	-0.255313	0.125923	0.131921	0.156759	-0.142816	-0.107754	-0.173092	0.184219	0.162059	-0.05296	0.245279	0.108304	0.0290998	0.436137	-0.206123	-0.135039	-0.0314723	0.063372	0.114116	0.289887	-0.225088	-0.593226
HBS1L	HBS1 like translational GTPase [Source:HGNC Symbol;Acc:HGNC:4834]	13	+	1148	-0.0114351	0.416032	0.427467	0.933652	0.00253484	0.0020193	0.970016	0.00872699	0.0140165	0.00693065	9.11527	9.53191	7.41941	7.41941	7.41941	-0.124396	-0.397772	-0.046949	-0.0724127	0.241098	0.164777	0.106172	-0.601062	0.0336055	0.0686257	0.161242	-0.0384814	-0.473508	-0.0667009	-0.00309587	-0.033624	0.0232951	-0.219091	0.0123761	0.230173	-0.42386	-0.0778557	-0.162204	0.0880284	-0.0213613	0.0118209	-0.156287	0.129051	0.0106686	0.197448
LOC103247904	NA	1	+	1149	0.870693	3.75726	2.88657	0.0297867	5.48e-15	4.08e-10	0.117647	3.33e-13	6.17e-08	4.72156	61.0796	39.0751	7.84137	7.84137	7.84137	0.967401	0.107744	1.9095	-0.912015	2.64244	1.52971	3.74172	-2.79588	1.88005	0.763849	2.08349	-1.02394	-0.35457	4.14359	3.08833	2.36975	1.4935	5.26464	-0.178997	3.73303	3.75354	3.60587	1.96803	6.24458	1.75039	3.22214	2.24424	-1.46124	8.46703	6.20569
LOC103232177	NA	X	-	1150	0.0631578	0.695215	0.632058	0.695803	2.08e-05	0.000103818	0.843138	0.000129836	0.00145835	0.152874	18.1154	15.066	7.39204	7.39204	7.39204	-0.113058	-0.910287	-0.521638	-0.424353	0.240738	0.188851	0.0593786	-0.839735	0.794115	0.591727	0.34753	0.289921	0.518499	0.173366	0.0656252	0.406714	-0.0916933	0.0215901	0.106743	0.0249332	-0.157582	-0.155677	-0.0227856	0.72172	0.628839	0.626912	0.741615	0.480502	0.543885	0.0778317
LOC103221702	NA	17	+	1153	0.365105	0.0493142	-0.315791	0.00470738	0.70313	0.0146957	0.0311715	0.791417	0.0600542	7.98856	0.145236	5.95259	7.31753	7.31753	7.31753	1.60689	-0.959247	0.996921	0.45138	0.405768	0.339057	-2.09498	0.457119	0.67578	0.898418	0.72316	-1.12289	0.814733	0.969078	0.723268	1.37385	-1.51749	-0.236861	0.25225	-0.253639	0.28973	-2.26018	-1.4253	-0.227518	1.08561	1.03858	-2.09269	-0.280769	-0.258118	-1.20245
RPS25	NA	1	-	1156	-0.00701027	0.884143	0.891153	0.968908	1.19e-06	9.44e-07	0.986371	9.85e-06	3.49e-05	0.00151932	23.5943	24.0397	7.39323	7.39323	7.39323	-0.426296	-0.86701	-0.962486	-0.732133	0.196233	0.218524	0.450812	-0.920754	1.57553	0.6125	0.0184601	0.226901	0.43358	-0.321578	-0.134331	0.635958	0.0705099	0.122341	-0.289519	0.603862	0.265421	0.310841	0.279419	1.16615	0.995302	0.773334	1.12253	0.372983	0.561696	-0.103419
RNF13	ring finger protein 13 [Source:HGNC Symbol;Acc:HGNC:10057]	15	-	1157	-0.67779	-0.666356	0.0114339	9.9e-05	0.000126165	0.946674	0.0016975	0.000642057	0.970904	15.1552	14.6982	0.00447351	7.36599	7.36599	7.36599	-1.06416	-0.873575	-0.0459106	-0.87267	-0.381783	-0.754923	-1.69504	-0.500702	-0.70906	-1.13725	-0.495822	-0.375002	-0.839149	-0.256324	-0.144514	-0.261854	-0.911901	-1.46689	-1.00463	-0.563129	-1.08598	-0.831129	-1.42555	-1.49357	-1.50671	-0.651843	-1.37713	-0.419343	-1.23505	-1.38826
RPS24	NA	9	-	1161	0.089088	1.47462	1.38554	0.655543	5.32e-13	1.57e-11	0.818465	1.69e-11	4.47e-09	0.198983	52.0831	45.4484	7.44524	7.44524	7.44524	-0.382991	-0.534543	-0.875411	-0.23971	0.121743	-0.583543	0.409734	-0.434503	2.64092	0.699788	0.639778	-0.0155818	-0.216006	-0.693177	0.128072	1.08527	0.55641	0.185323	-0.106046	1.53466	0.700523	0.720929	1.33019	2.35615	1.40955	1.34197	2.03432	0.0714598	0.961407	1.29692
GIMAP7	NA	21	+	1163	-0.0723229	0.272554	0.344877	0.563978	0.0298458	0.00600913	0.753403	0.0689962	0.0313113	0.332864	4.71815	7.54756	7.32485	7.32485	7.32485	-0.0674161	-0.0838838	-0.56611	-0.0217772	-0.229869	0.0513294	-0.510668	-0.380713	0.75651	0.215385	-0.312823	-0.0758676	-0.368132	0.0929626	-0.22545	0.143285	0.364565	-0.391353	0.23863	-0.508863	-0.252257	-0.791834	-0.626511	0.0777477	0.278053	0.0946848	-0.219411	0.39221	-0.119596	-0.993182
PTPN22	protein tyrosine phosphatase, non-receptor type 22 [Source:HGNC Symbol;Acc:HGNC:9652]	20	+	1165	-0.406516	-0.119938	0.286578	0.00363859	0.39107	0.0388944	0.0255351	0.5201	0.120301	8.45591	0.735612	4.26547	7.34023	7.34023	7.34023	-0.35985	-0.60987	-0.401897	-0.209198	-0.806956	-0.138981	-0.87564	-0.283431	-0.322458	-0.179536	-0.452549	-0.0917699	-0.867032	-0.141246	-0.653452	-0.257952	0.0508401	-0.967836	0.0841186	-0.622452	-0.447249	-1.09992	-0.935543	-0.668127	-0.218384	-0.203796	-0.585719	0.0812562	-0.748616	-1.37957
SPEN	spen family transcriptional repressor [Source:HGNC Symbol;Acc:HGNC:17575]	20	-	1166	-0.197859	-0.49881	-0.300951	0.0775853	8.9e-06	0.0073654	0.225795	6.09e-05	0.0363961	3.11477	19.7342	7.18163	7.29007	7.29007	7.29007	-0.232494	-0.111075	-0.124767	0.191792	-0.922139	-0.192765	-1.24205	0.423344	0.320188	0.0129523	-0.66604	0.0213202	-0.581387	-0.175463	-0.392369	-0.746389	-0.725518	-1.08692	-0.191171	-1.18881	-0.544905	-1.4564	-1.23423	-1.29853	-0.274406	-0.630664	-1.21109	-0.657701	-1.34485	-1.28616
BBX	BBX, HMG-box containing [Source:HGNC Symbol;Acc:HGNC:14422]	22	-	1167	-0.227427	-0.269946	-0.0425196	0.044165	0.0170829	0.707096	0.154954	0.0436571	0.826815	4.05024	5.68783	0.141195	7.30805	7.30805	7.30805	-0.204026	-0.263023	-0.250326	0.276814	-0.619271	-0.157014	-0.710321	-0.31787	-0.201224	-0.0211932	-0.456	-0.209857	-0.482702	-0.132468	-0.317034	-0.5842	-0.159908	-0.908184	0.128797	-1.0313	-0.687626	-1.07034	-1.01483	-0.959078	-0.12226	-0.401294	-1.19588	-0.0726722	-1.09626	-1.3094
ATXN7	ataxin 7 [Source:HGNC Symbol;Acc:HGNC:10560]	22	+	1169	-0.562076	-0.869049	-0.306974	6.99e-05	8.41e-10	0.0283564	0.00131196	1.38e-08	0.0958971	15.8138	37.6619	4.80627	7.32057	7.32057	7.32057	-0.708006	-0.124398	-0.237289	-0.211802	-0.722928	-0.678929	-1.47698	0.417762	-0.466087	-0.482296	-1.035	-0.607914	-1.55156	-0.52935	-0.49595	-1.04779	-0.927335	-1.51404	-0.495323	-1.36514	-1.06613	-1.46643	-1.38898	-1.80326	-0.745761	-1.12984	-1.88526	-0.951991	-1.64536	-1.6507
GYPC	glycophorin C (Gerbich blood group) [Source:HGNC Symbol;Acc:HGNC:4704]	10	-	1171	0.373638	1.08063	0.706994	0.0337346	1.92e-09	7.45e-05	0.128432	2.94e-08	0.0011361	4.50811	36.0553	15.6926	7.43671	7.43671	7.43671	0.676134	0.13187	0.078545	-0.0330673	0.758672	0.633965	0.449797	-0.0865974	-0.199929	0.839579	0.493096	0.386421	0.661804	0.527435	-0.12769	0.932033	0.552863	0.645486	0.16033	0.954424	0.793327	0.812887	0.371904	0.766379	0.583716	0.479291	0.657342	-0.194714	1.31533	0.514698
TMED2	transmembrane p24 trafficking protein 2 [Source:HGNC Symbol;Acc:HGNC:16996]	11	+	1172	-0.0592584	0.258575	0.317833	0.616888	0.0289753	0.00721589	0.791712	0.0673409	0.0358653	0.250265	4.76908	7.21843	7.33388	7.33388	7.33388	-0.168237	-0.312194	-0.0982458	0.132855	-0.560281	-0.121826	-0.419457	-0.587888	0.34674	0.0126033	-0.183002	0.214519	0.127415	0.107022	-0.00125469	0.119884	0.108549	-0.62169	0.45345	-0.401811	-0.201582	-0.382053	-0.799425	0.112934	-0.0749448	0.138631	-0.0277358	0.598006	-0.41123	-1.02581
ACTB	NA	28	+	1175	0.372218	-0.0358192	-0.408037	0.00947012	0.801601	0.00428957	0.0517403	0.865425	0.0242734	6.73195	0.0631396	8.15698	7.30516	7.30516	7.30516	0.085416	0.811642	0.5582	1.15689	-0.385545	0.0419078	-0.818751	0.976779	0.835034	0.0707549	-0.0872338	0.383156	0.732664	0.385731	0.0958426	-0.464819	-0.268926	-0.581274	0.258921	-0.568426	0.202889	-0.95291	-1.21594	-0.646818	-0.280169	-0.292492	-0.670056	-0.112026	-0.827174	-0.315903
LCP2	lymphocyte cytosolic protein 2 [Source:HGNC Symbol;Acc:HGNC:6529]	23	-	1176	-0.526989	-0.757067	-0.230078	0.000153333	5.19e-08	0.095657	0.0023589	5.88e-07	0.227116	14.3308	29.643	2.7765	7.32146	7.32146	7.32146	-0.797722	-0.111895	-0.116236	-0.248652	-0.764608	-0.800729	-1.52962	0.663893	-0.571702	-0.569265	-0.853008	-0.656775	-1.37186	-0.209554	-0.532202	-0.923696	-0.76556	-1.35784	-0.598542	-1.06138	-0.925912	-1.48698	-1.38667	-1.84591	-1.03405	-0.860572	-1.75752	-0.764742	-1.36342	-1.29844
HK3	hexokinase 3 [Source:HGNC Symbol;Acc:HGNC:4925]	23	-	1179	-0.352164	-0.804458	-0.452294	0.177019	0.0019026	0.0644707	0.385198	0.00681818	0.171858	1.82247	9.6412	3.41847	7.353	7.353	7.353	-0.00308044	-0.511261	1.011	-1.11622	-0.43213	0.563041	-1.50064	0.252233	0.232721	-0.997235	-0.985367	-0.128264	-0.467291	-5.67e-05	-0.0366202	-0.433164	-0.546371	-0.767141	-0.979667	-1.2301	-0.787917	-1.68926	-1.93828	-1.25768	-0.863498	-1.06499	-1.127	-0.766166	-0.983218	-1.80524
WTAP	Wilms tumor 1 associated protein [Source:HGNC Symbol;Acc:HGNC:16846]	13	+	1182	-0.473745	-0.390344	0.0834005	7.85e-05	0.00112726	0.485178	0.00142722	0.00434878	0.658886	15.5949	10.6059	0.487201	7.32	7.32	7.32	-0.557277	-0.800382	-0.402789	-0.450146	-0.74148	-0.469747	-1.02232	-0.440669	-0.38131	-0.424616	-0.589967	-0.204253	-0.634442	-0.164143	-0.365147	-0.454853	-0.483648	-1.14996	-0.303036	-0.742762	-0.931468	-1.00308	-1.21377	-0.931713	-0.548171	-0.483039	-0.883977	-0.221361	-1.12167	-1.65624
LYN	LYN proto-oncogene, Src family tyrosine kinase [Source:HGNC Symbol;Acc:HGNC:6735]	8	+	1183	-0.41331	-0.787156	-0.373846	0.0206581	1.04e-05	0.0337497	0.0915804	7.01e-05	0.108972	5.35541	19.4304	4.50734	7.33616	7.33616	7.33616	-0.665144	-0.230099	0.145034	-0.344091	-0.826205	-0.451593	-1.69182	0.577048	0.000269206	-1.03411	-0.935538	-0.222052	-0.622608	-0.0570515	0.000371853	-0.557058	-1.1338	-1.35606	-1.11128	-1.00514	-0.542588	-0.932399	-1.45704	-1.91656	-1.62625	-1.04458	-1.54243	-0.951547	-1.3887	-0.863772
SLFN13	schlafen family member 13 [Source:HGNC Symbol;Acc:HGNC:26481]	16	-	1184	-0.212909	-0.291042	-0.0781327	0.0682274	0.0127745	0.502904	0.208545	0.0343207	0.673782	3.32516	6.20008	0.448803	7.27805	7.27805	7.27805	-0.512352	-0.0196019	-0.617478	0.18109	-0.723226	-0.3705	-0.805571	0.518932	-0.398685	-0.0146808	-0.531809	0.0236124	-0.340715	0.270719	-0.391586	-0.726037	-0.305581	-1.10743	0.206914	-1.11731	-0.505375	-1.03312	-1.22146	-0.969527	-0.229713	-0.298542	-0.720972	0.0283665	-0.961906	-1.68731
TM6SF1	NA	29	-	1185	-0.664981	-0.851191	-0.18621	0.000125565	8.18e-07	0.270901	0.00201775	7.06e-06	0.45542	14.7072	24.3145	1.21218	7.34269	7.34269	7.34269	-0.702047	-0.967124	-0.042717	-0.757393	-0.843363	-0.510314	-1.83252	0.200926	-0.856116	-1.17485	-0.654153	-0.414488	-0.704209	-0.446121	-0.401171	-0.626452	-0.930322	-1.6062	-0.920621	-0.988659	-1.28751	-1.348	-1.38434	-1.88049	-1.48071	-0.858827	-1.66301	-0.432016	-1.39203	-1.4373
NBEAL2	neurobeachin like 2 [Source:HGNC Symbol;Acc:HGNC:31928]	22	+	1187	-0.230047	-0.780569	-0.550522	0.301359	0.000353883	0.012221	0.531645	0.00158122	0.0525523	1.06817	12.7612	6.27852	7.29827	7.29827	7.29827	-0.652882	1.08018	0.465208	-0.255411	-0.982823	-0.643044	-1.99913	2.05618	0.258144	-0.851494	-1.09845	-0.502655	-1.04611	-0.0430578	-0.156254	-0.859685	-0.861476	-1.39945	-0.671408	-0.991272	-0.12115	-1.46722	-1.6862	-2.13458	-1.68872	-1.03301	-1.58193	-0.858794	-1.16059	-0.943736
STRN	striatin [Source:HGNC Symbol;Acc:HGNC:11424]	14	+	1188	-0.282877	-0.378068	-0.0951909	0.01341	0.000974226	0.406108	0.0669537	0.00383816	0.589618	6.1142	10.8759	0.690167	7.28738	7.28738	7.28738	-0.139809	-0.23551	-0.129071	0.334043	-0.863067	-0.269089	-1.10828	-0.266633	-0.414318	-0.0940433	-0.377709	-0.12624	-0.581334	-0.199451	-0.439823	-0.612495	-0.255784	-1.05038	0.183834	-0.820657	-0.700609	-1.1806	-1.11488	-1.16499	-0.320835	-0.643181	-1.38801	-0.0822692	-1.25921	-1.71213
RC3H2	ring finger and CCCH-type domains 2 [Source:HGNC Symbol;Acc:HGNC:21461]	12	+	1190	-0.207769	-0.272459	-0.0646899	0.0708523	0.0180059	0.574245	0.21359	0.0456413	0.731727	3.26316	5.59558	0.315631	7.32563	7.32563	7.32563	-0.222258	-0.178957	-0.0770912	0.126261	-0.48493	-0.422972	-0.602012	-0.10365	-0.379251	-0.262994	-0.0510836	-0.248745	-0.439299	-0.148387	-0.262455	-0.591166	-0.432424	-0.953958	-0.100825	-0.658312	-0.70393	-0.732892	-0.765205	-0.979714	-0.598363	-0.541847	-1.16622	-0.0821146	-1.10902	-1.07776
TPP2	NA	3	+	1193	-0.433285	-0.607568	-0.174283	0.000344346	5.34e-07	0.148079	0.00435142	4.82e-06	0.305593	12.8123	25.1382	2.09193	7.2986	7.2986	7.2986	-0.4534	-0.655986	-0.0567132	-0.126833	-0.769233	-0.502495	-1.33157	-0.358542	-0.390425	-0.420717	-0.482217	-0.348001	-0.464717	-0.332817	-0.336968	-0.783735	-0.656026	-1.16924	-0.337015	-1.08693	-1.03065	-1.49105	-1.42876	-1.3501	-0.667903	-0.595705	-1.25267	-0.225209	-1.43137	-1.8342
TMEM170B	transmembrane protein 170B [Source:HGNC Symbol;Acc:HGNC:34244]	17	-	1196	-0.393284	-0.706746	-0.313462	0.0343336	0.000144018	0.086657	0.129967	0.000719246	0.211709	4.47802	14.4488	2.9354	7.34415	7.34415	7.34415	0.00234923	-0.718419	0.614101	-0.648313	-0.658799	-0.213429	-1.41113	-0.348208	-0.652707	-0.547638	-0.0106675	0.118005	-0.8871	-0.803976	0.160037	0.0186031	-1.06566	-1.47607	-0.825216	-0.856244	-1.25912	-1.35889	-1.52892	-1.47528	-0.868103	-1.03104	-1.71804	-0.3357	-1.49215	-1.16108
SENP6	SUMO1/sentrin specific peptidase 6 [Source:HGNC Symbol;Acc:HGNC:20944]	13	+	1198	-0.0459128	0.454698	0.500611	0.71355	0.000299854	7.01e-05	0.853904	0.00136584	0.00108278	0.134757	13.0713	15.8083	7.35195	7.35195	7.35195	-0.195235	-0.331806	-0.146219	0.111371	-0.430117	-0.166336	-0.156653	-0.339854	0.461226	0.155514	0.0188411	0.0993574	-0.02263	-0.171564	-0.255995	0.237076	0.0844003	-0.383856	0.0693595	0.275469	-0.0830737	-0.0914757	0.012826	0.273999	0.16452	0.00432343	0.119079	0.404331	-0.346729	-0.475084
FIG4	FIG4 phosphoinositide 5-phosphatase [Source:HGNC Symbol;Acc:HGNC:16873]	13	-	1200	0.517802	1.19894	0.68114	0.00781409	2.34e-09	0.000621738	0.0450469	3.5e-08	0.00583368	7.07559	35.6695	11.7097	7.46423	7.46423	7.46423	0.568872	-0.525323	0.690576	-0.0514446	1.58082	1.00839	1.16593	0.0416716	0.381402	0.417771	0.652419	0.710967	0.448458	-0.299444	0.198573	0.234584	-0.469937	1.56127	-0.0933783	1.42715	1.00706	1.07182	1.97237	1.12854	0.708184	0.534894	1.25543	0.353712	-0.352905	0.618574
APAF1	apoptotic peptidase activating factor 1 [Source:HGNC Symbol;Acc:HGNC:576]	11	+	1201	-0.512629	-0.772129	-0.2595	0.000914135	5.77e-07	0.0875552	0.00900828	5.17e-06	0.213348	10.9939	24.9861	2.91876	7.32161	7.32161	7.32161	-0.383143	-0.5799	-0.0375847	-0.242494	-1.03864	-0.679282	-1.80044	0.0102709	-0.515974	-0.785772	-0.494083	-0.291975	-0.706349	-0.366512	-0.00947606	-0.664661	-0.998177	-1.39457	-0.674869	-1.26711	-1.00977	-1.38261	-1.55747	-1.61891	-0.99364	-0.828774	-1.46706	-0.733482	-1.5051	-1.17903
TBC1D22A	TBC1 domain family member 22A [Source:HGNC Symbol;Acc:HGNC:1309]	19	+	1203	0.730538	1.21337	0.482827	7.83e-05	2.02e-10	0.0101812	0.0014265	3.71e-09	0.0460955	15.5997	40.4463	6.60292	7.41852	7.41852	7.41852	0.41864	0.535284	0.42751	0.635563	1.21055	1.59132	1.16829	0.685918	0.0841837	0.883593	0.950878	0.290357	1.25631	-0.069841	0.430544	0.316078	0.121787	0.978743	0.581579	0.814391	1.82124	1.04409	1.74175	0.473729	0.482311	0.782132	1.22399	0.533005	-0.0291988	0.216113
CACUL1	CDK2 associated cullin domain 1 [Source:HGNC Symbol;Acc:HGNC:23727]	9	-	1204	-0.318536	-0.459523	-0.140987	0.0211343	0.000859555	0.303007	0.0930791	0.00343767	0.489347	5.31569	11.108	1.06091	7.32843	7.32843	7.32843	-0.28083	-0.593809	0.018134	-0.279991	-0.377362	-0.370475	-0.830273	-0.159915	-0.430946	-0.570229	-0.382819	-0.0929309	-0.32472	-0.281821	-0.241823	-0.509755	-0.785855	-1.12755	-0.413339	-0.881834	-0.974581	-0.985355	-0.799229	-0.949924	-0.915385	-0.671502	-1.16747	-0.339031	-1.29085	-1.08123
LOC103222000	NA	17	-	1205	-0.0103617	0.397456	0.407817	0.946388	0.0101581	0.00817357	0.975596	0.0284067	0.0392799	0.00452167	6.60695	6.99504	7.33257	7.33257	7.33257	0.223705	-0.752187	-0.181707	-0.163097	-0.12393	0.756804	-0.132299	-0.643627	-0.721859	0.302711	-0.413095	0.340004	0.822376	0.0739136	-0.0480212	0.451926	-0.261284	0.0654693	0.264671	-0.552872	0.564688	-0.27808	-0.381034	-0.151485	0.0735282	0.113059	0.327415	0.321251	-0.0216561	-0.880262
HIVEP1	NA	17	-	1206	-0.373297	-0.623258	-0.249961	0.00199063	2.62e-07	0.0381525	0.0162047	2.54e-06	0.118672	9.55815	26.5138	4.29821	7.27622	7.27622	7.27622	-0.390725	-0.121587	-0.194276	-0.00581497	-0.713356	-0.293814	-1.2896	0.42264	-0.451427	-0.371221	-0.582267	-0.347925	-1.11682	-0.297113	-0.458071	-1.05221	-0.510463	-1.16747	-0.225821	-1.25609	-0.923603	-1.10864	-0.938661	-1.62297	-0.545767	-0.676036	-1.56281	-0.752438	-1.70484	-1.61783
ITGA2B	integrin subunit alpha 2b [Source:HGNC Symbol;Acc:HGNC:6138]	16	+	1208	2.09297	0.725198	-1.36777	7.75e-12	0.0153893	2.8e-06	1.12e-08	0.0399772	8.64e-05	46.8282	5.87135	21.9455	7.26724	7.26724	7.26724	2.18226	3.29491	1.97071	3.57055	2.10438	1.59348	1.46128	1.9899	2.45488	0.505864	2.4898	2.37474	2.34484	2.08366	2.00732	-0.170334	1.00774	1.2895	1.00334	0.234744	1.17122	1.09651	0.602266	-1.03229	-0.244271	-0.100371	0.0219004	0.40375	0.610475	0.153388
GIT2	GIT ArfGAP 2 [Source:HGNC Symbol;Acc:HGNC:4273]	11	-	1213	-0.256607	-0.483598	-0.22699	0.0346801	6.75e-05	0.0605182	0.130883	0.000368446	0.164192	4.46086	15.8794	3.52313	7.28305	7.28305	7.28305	-0.353578	-0.183051	-0.0819211	-0.0632903	-0.735931	-0.21684	-1.21096	0.519327	0.106558	-0.274309	-0.762036	-0.151734	-0.508388	-0.18427	-0.357368	-0.650031	-0.668994	-1.10726	-0.266947	-1.34233	-0.634579	-1.20773	-1.22546	-1.07923	-0.404536	-0.660899	-1.21261	-0.591067	-1.132	-1.25205
EPRS	3'(2'), 5'-bisphosphate nucleotidase 1 [Source:HGNC Symbol;Acc:HGNC:1096]	25	+	1214	0.0333595	0.266546	0.233187	0.766661	0.0180362	0.0383329	0.884888	0.0457009	0.118996	0.0880579	5.59263	4.29019	7.30657	7.30657	7.30657	-0.0675234	-0.268824	0.0418627	0.0868688	-0.267263	-0.0600217	-0.170679	-0.419548	0.362835	0.219087	-0.261046	0.174581	0.0617327	0.290986	0.178964	-0.0593191	0.0909204	-0.554943	0.186039	-0.456195	-0.23574	0.292421	-1.1695	-0.130825	0.214197	0.140185	0.0480037	0.579395	-0.402104	-0.960718
LOC103228685	NA	22	+	1216	-0.290921	0.259984	0.550905	0.0878396	0.126086	0.00111738	0.2452	0.220425	0.00904366	2.91353	2.34004	10.6222	7.29829	7.29829	7.29829	-0.841981	-1.23385	-0.926085	-1.13993	-0.474356	-0.166956	-0.367579	-1.00563	0.715247	0.298525	0.00534007	0.0337621	0.518858	0.196106	-0.227835	0.124184	-0.532453	-0.711473	-0.326744	-0.43918	-0.317376	-0.791034	-0.714364	0.474904	0.591821	0.630753	0.670308	0.391044	0.0728262	-1.06312
UBE2O	ubiquitin conjugating enzyme E2 O [Source:HGNC Symbol;Acc:HGNC:29554]	16	+	1217	2.07361	2.69191	0.618306	3.26e-11	2.65e-16	0.0521041	3.45e-08	2.6e-14	0.147979	44.0141	67.048	3.77242	7.59544	7.59544	7.59544	2.65584	2.68201	1.87346	0.498675	2.44535	2.93309	2.86465	1.50956	3.14589	1.88422	1.97191	0.831069	1.71613	0.718883	2.48093	1.91394	1.28198	3.05154	0.30549	2.30952	2.91701	1.28328	3.46996	2.53133	2.58012	1.30103	2.0072	0.3244	2.68144	4.52638
LIMS1	LIM zinc finger domain containing 1 [Source:HGNC Symbol;Acc:HGNC:6616]	14	+	1218	0.218449	-0.143421	-0.36187	0.0766268	0.243768	0.00339261	0.223987	0.365973	0.0205099	3.13503	1.35867	8.58329	7.28535	7.28535	7.28535	0.138254	0.0373249	0.0985727	0.745643	0.322153	0.0695936	-0.393545	-0.0130198	0.107441	-0.0267702	0.532776	0.370809	0.1842	0.203342	0.142788	-0.447424	-0.32796	-0.640642	0.0202001	-0.478893	-0.223556	-0.556437	-0.985868	-0.956221	-0.268125	-0.560821	-1.12086	0.0909798	-0.839305	-1.24208
FAM107B	NA	9	-	1219	-0.235798	-0.285365	-0.0495673	0.034361	0.0104332	0.656391	0.130045	0.0290329	0.791849	4.47665	6.5594	0.197938	7.26299	7.26299	7.26299	-0.386143	-0.448661	-0.24767	0.117041	-0.744968	-0.310214	-1.13497	-0.301461	0.106622	-0.0675583	-0.318997	-0.233991	-0.184232	0.190726	-0.237471	-0.621982	-0.424548	-0.988702	-0.0696689	-1.18618	-0.730319	-1.12886	-1.03103	-0.510106	-0.0190052	-0.380666	-0.99645	-0.189838	-0.826022	-1.53544
ITPR1	inositol 1,4,5-trisphosphate receptor type 1 [Source:HGNC Symbol;Acc:HGNC:6180]	22	+	1220	-0.00459808	-0.569117	-0.564519	0.973893	6.09e-05	5.94e-05	0.988119	0.000337289	0.000957304	0.00107102	16.075	16.121	7.20853	7.20853	7.20853	-0.190576	0.233385	0.417658	0.557762	-0.909061	-0.273721	-1.24303	1.01969	0.700351	0.164507	-0.998724	-0.0033694	0.0330319	0.0656989	0.12118	-0.896624	-0.722852	-1.1228	0.00362788	-1.38841	-0.783318	-1.66956	-1.20801	-1.07733	0.0820986	-0.975058	-1.5177	-0.521401	-1.5106	-1.43146
BIRC2	baculoviral IAP repeat containing 2 [Source:HGNC Symbol;Acc:HGNC:590]	1	+	1221	-0.409794	-0.159977	0.249817	0.00205725	0.22851	0.0599734	0.0166148	0.348528	0.163234	9.49774	1.45011	3.53812	7.30968	7.30968	7.30968	-0.345002	-0.76372	-0.327699	-0.321476	-0.511373	-0.333754	-0.745029	-0.733802	-0.454911	-0.31222	-0.196702	-0.328765	-0.802543	-0.127594	-0.47391	-0.303914	-0.223623	-0.953595	-0.204427	-0.428826	-1.01242	-0.835229	-0.866406	-0.548829	-0.382957	-0.307074	-0.873177	0.12804	-0.850099	-1.11137
DHX40	DEAH-box helicase 40 [Source:HGNC Symbol;Acc:HGNC:18018]	16	-	1223	0.544584	1.31872	0.774135	0.00228262	3.95e-13	2.15e-05	0.0179781	1.31e-11	0.00043074	9.30715	52.6667	18.0517	7.45382	7.45382	7.45382	0.601979	0.16412	0.519313	0.473321	1.28235	0.476118	1.33056	-0.667712	-0.139791	0.559312	0.61994	0.199198	0.482128	0.356182	0.514998	0.579928	1.10548	1.1444	0.711383	0.949066	0.0349703	1.33858	1.06266	0.613152	0.550576	0.571704	0.857524	0.769085	1.14882	1.22884
FAM53B	family with sequence similarity 53 member B [Source:HGNC Symbol;Acc:HGNC:28968]	9	-	1224	0.449705	0.690934	0.241229	0.000320975	4.05e-08	0.0535328	0.00412277	4.68e-07	0.150849	12.9438	30.1238	3.72721	7.31018	7.31018	7.31018	0.337896	0.831534	0.398529	0.611424	-0.166744	0.427718	-0.377033	1.01619	0.546302	0.32373	0.304189	0.467959	0.606847	0.681037	0.259376	0.159121	0.327832	0.226434	0.601175	0.0470375	0.820452	-0.0601317	-0.111422	0.359975	0.14322	0.634611	0.271036	0.281509	0.248861	-0.0178119
KCNJ15	potassium voltage-gated channel subfamily J member 15 [Source:HGNC Symbol;Acc:HGNC:6261]	2	+	1227	-1.35411	-1.844	-0.489883	3.53e-08	4.19e-14	0.0374955	4.01e-06	1.91e-12	0.11727	30.3928	57.0786	4.32776	7.32281	7.32281	7.32281	-1.9165	-0.695189	-0.212453	-2.32196	-0.425954	-1.08354	-2.92748	0.43112	-1.48491	-2.72111	-1.4384	-1.13511	-2.40156	-0.880108	-0.901353	-1.00633	-1.8621	-2.24962	-2.34932	-1.37341	-1.83575	-1.78835	-1.50295	-3.45853	-3.62094	-1.52258	-3.13476	-1.98774	-2.65572	-1.57835
ITGA6	integrin subunit alpha 6 [Source:HGNC Symbol;Acc:HGNC:6142]	10	+	1229	-0.154037	-0.431365	-0.277328	0.180321	0.00017722	0.0158143	0.389042	0.000860093	0.0630455	1.79498	14.0584	5.8234	7.22136	7.22136	7.22136	-0.506215	-0.413001	-0.67254	0.654863	-0.484099	-0.493055	-0.991653	0.0168792	0.224033	0.33709	-0.125703	0.30835	-0.185753	-0.180283	-0.399175	-0.86421	-0.603476	-1.33426	0.247527	-1.00659	-0.708267	-1.41937	-1.2208	-0.696261	0.145633	-0.630724	-0.797589	-0.374955	-1.73048	-1.75794
CYTH1	cytohesin 1 [Source:HGNC Symbol;Acc:HGNC:9501]	16	-	1230	-0.132857	-0.333507	-0.20065	0.242201	0.00334294	0.0772168	0.464654	0.0110487	0.195207	1.36774	8.61016	3.12253	7.25045	7.25045	7.25045	-0.375317	-0.026133	-0.063713	0.194676	-0.746741	-0.317823	-1.14399	0.582547	0.0743957	-0.192629	-0.619601	-0.00567373	0.0565257	0.237803	-0.285185	-0.675398	-0.488987	-0.941796	0.00076488	-1.29361	-0.384368	-1.20798	-1.23443	-0.833652	-0.243579	-0.402911	-0.869754	-0.361163	-1.06579	-1.32675
HOPX	NA	7	+	1232	-1.08852	-0.647311	0.441207	8.48e-07	0.00286832	0.035886	4.46e-05	0.00968657	0.113486	24.2446	8.8894	4.40251	7.34302	7.34302	7.34302	-1.2902	-1.50995	-0.474547	-1.26664	-0.606816	-0.67023	-1.81473	-0.569947	-1.19086	-1.51369	-1.07592	-0.841156	-0.850659	-0.897616	-1.0854	-0.561508	-0.698708	-1.40762	-1.16131	-0.54542	-1.17837	-0.852082	-0.705048	-1.52855	-1.42455	-0.248797	-1.02701	-0.178483	-1.07832	-1.52203
CERS6	ceramide synthase 6 [Source:HGNC Symbol;Acc:HGNC:23826]	10	+	1236	-0.355807	-0.499003	-0.143197	0.000825965	2.87e-06	0.178148	0.00833656	2.17e-05	0.344769	11.182	21.9025	1.81301	7.24504	7.24504	7.24504	-0.325369	-0.842606	-0.23577	0.0856522	-0.574732	-0.507631	-1.05044	-0.120037	-0.261229	-0.00429431	-0.590487	-0.349227	-0.483791	-0.24736	-0.443258	-0.645937	-0.951858	-1.14882	-0.0826054	-1.01086	-0.846111	-1.26213	-1.32664	-1.02312	-0.332751	-0.590717	-1.25412	-0.372916	-1.46445	-1.53369
THBS1	fibrous sheath interacting protein 1 [Source:HGNC Symbol;Acc:HGNC:21674]	26	-	1237	0.957272	0.212731	-0.744542	0.000267012	0.420903	0.00347387	0.00356137	0.550436	0.0208879	13.2887	0.647792	8.5402	7.30643	7.30643	7.30643	0.451386	2.48623	1.0899	0.881914	0.35436	0.815035	0.671706	2.07577	1.68045	-0.0963829	1.36631	0.549937	0.74173	0.991843	1.27552	-0.859413	0.595229	-0.119212	-0.782083	-0.549846	1.47605	1.31204	0.834049	-0.774252	-0.593782	-0.112797	-1.21502	-0.059427	-0.734936	-0.316473
CDS2	CDP-diacylglycerol synthase 2 [Source:HGNC Symbol;Acc:HGNC:1801]	2	-	1238	0.201199	-0.202864	-0.404063	0.0807062	0.0786195	0.000460612	0.232165	0.151371	0.00466155	3.05062	3.09321	12.2687	7.22889	7.22889	7.22889	0.215604	0.358114	0.100424	0.808188	-0.237678	-0.14076	-0.690068	0.72014	0.163637	0.220111	0.0310664	0.200414	0.355483	0.345295	-0.0265635	-0.64503	-0.266044	-0.685788	0.275921	-0.98043	-0.331403	-0.785836	-1.0669	-1.02414	0.0289841	-0.380581	-0.935416	-0.0533551	-1.1541	-1.39544
SMC4	structural maintenance of chromosomes 4 [Source:HGNC Symbol;Acc:HGNC:14013]	15	-	1239	-0.0302925	0.539994	0.570286	0.822091	6.46e-05	2.45e-05	0.91408	0.000355177	0.000477318	0.0505604	15.9627	17.8021	7.27394	7.27394	7.27394	-0.334316	-0.156826	-0.150023	0.404482	-0.579911	-0.0254362	-0.46469	-0.458305	0.493759	0.357968	0.134922	0.216775	-0.422111	0.164577	-0.289737	0.146779	0.408566	-0.192924	0.31648	0.0863719	-0.00775675	-0.258729	0.00309638	0.315888	0.364349	0.263547	0.084115	0.70719	-0.0577633	-0.484961
ZFYVE26	zinc finger FYVE-type containing 26 [Source:HGNC Symbol;Acc:HGNC:20761]	24	-	1240	-0.353805	-0.759035	-0.405231	0.0266586	2.16e-06	0.0106447	0.108906	1.68e-05	0.0475803	4.91279	22.4487	6.52368	7.24324	7.24324	7.24324	-0.535892	-0.122129	0.166737	-0.24864	-0.63805	-0.761672	-1.534	1.07042	-0.0532846	-0.827061	-0.81777	-0.472223	-0.322888	-0.199881	-0.3263	-1.07142	-1.3638	-1.36703	-0.649816	-1.33141	-0.824616	-1.25659	-0.97542	-2.08368	-0.800746	-0.848683	-1.62367	-0.540562	-1.55709	-1.12882
ATP8A1	glutaredoxin and cysteine rich domain containing 1 [Source:HGNC Symbol;Acc:HGNC:31673]	27	+	1241	-0.301194	-0.255798	0.0453959	0.00874424	0.0255397	0.692347	0.0488474	0.0608204	0.816421	6.87433	4.98691	0.156556	7.24281	7.24281	7.24281	-0.308251	-0.908843	-0.354086	0.30901	-0.600223	-0.58033	-0.797271	-0.421042	-0.344888	0.411702	-0.283338	-0.182981	-0.399282	-0.184599	-0.60724	-0.500831	-0.544835	-0.892581	0.218707	-0.852801	-0.915728	-0.870233	-0.897361	-0.798447	0.111282	-0.531369	-0.852048	-0.0974312	-1.17971	-1.56337
TBC1D9	uncoupling protein 1 [Source:HGNC Symbol;Acc:HGNC:12517]	7	-	1243	0.0710117	-0.293578	-0.364589	0.574251	0.020791	0.00394413	0.761539	0.0513695	0.0228339	0.315621	5.34422	8.30936	7.21902	7.21902	7.21902	0.363983	0.326867	0.264102	0.371645	-0.662501	-0.207075	-1.39377	0.551517	0.19721	0.51073	-0.529734	0.15299	0.0967302	0.0489595	0.509572	-0.0570056	-0.576171	-0.835864	-0.0503401	-0.936598	-0.302056	-1.28088	-1.4279	-0.988546	0.374698	-0.780437	-1.23038	-0.25175	-1.30495	-1.09285
ARHGEF7	NA	3	+	1245	-0.303127	-0.754881	-0.451754	0.0253653	3.16e-08	0.000838108	0.105308	3.73e-07	0.00723287	4.99877	30.6088	11.1549	7.19144	7.19144	7.19144	-0.404265	-0.0699732	0.0702269	0.239567	-0.734877	-0.436956	-1.35168	0.837338	0.236579	0.00494631	-0.982359	-0.432961	-0.849202	-0.453378	-0.614869	-1.28949	-1.11491	-1.10313	-0.130784	-1.29609	-0.737463	-1.92624	-1.22515	-1.51289	-0.0891062	-1.07737	-1.40673	-1.03928	-1.93428	-1.66109
PCBP2	poly(rC) binding protein 2 [Source:HGNC Symbol;Acc:HGNC:8648]	11	+	1246	0.278456	0.505445	0.226989	0.0858791	0.00199818	0.164549	0.241743	0.00711177	0.327543	2.94997	9.55121	1.93192	7.34032	7.34032	7.34032	0.204363	0.570326	0.261265	0.821109	-0.172741	-0.0667107	0.331979	0.825154	0.204779	0.628455	0.44726	0.063049	-0.0974205	-0.207404	-0.379146	-0.236949	0.0962483	0.121946	-0.00155193	0.337494	0.439154	0.376152	0.331986	-0.219005	0.154254	-0.143965	-0.1448	-0.23096	-0.550309	0.520464
METTL7A	methyltransferase like 7A [Source:HGNC Symbol;Acc:HGNC:24550]	11	+	1249	0.864946	1.92682	1.06188	3.49e-05	3.46e-18	9.07e-07	0.000762144	7.45e-16	3.38e-05	17.132	75.6087	24.1155	7.41751	7.41751	7.41751	0.96102	1.3384	0.813249	0.807856	1.1437	1.50277	1.16081	0.351243	0.233278	1.39509	-0.129104	0.25019	1.21785	0.383178	1.03181	1.02255	1.38706	1.96157	1.09087	1.35948	2.19997	1.05962	2.1862	1.76525	1.59798	-0.166314	1.39519	0.806983	1.66948	1.74731
BCL6	B-cell CLL/lymphoma 6 [Source:HGNC Symbol;Acc:HGNC:1001]	15	-	1250	-1.17894	-1.74068	-0.561746	1.05e-06	5.33e-13	0.0150168	5.21e-05	1.69e-11	0.0609415	23.8357	52.0789	5.91449	7.29451	7.29451	7.29451	-1.72155	-0.647108	-0.368327	-1.68987	-0.997478	-0.900947	-2.62827	1.01896	-0.837286	-1.8771	-1.64916	-1.37126	-1.96952	-1.05808	-0.398175	-1.13419	-2.07043	-2.53892	-1.87491	-1.22679	-1.57179	-2.38325	-1.87383	-2.95249	-2.73897	-1.67471	-2.60589	-2.02046	-2.29387	-1.48846
DCLRE1A	DNA cross-link repair 1A [Source:HGNC Symbol;Acc:HGNC:17660]	9	-	1251	0.609814	1.76783	1.15801	0.00710644	7.71e-14	5.55e-07	0.0420597	3.18e-12	2.24e-05	7.24587	55.8775	25.0616	7.48152	7.48152	7.48152	0.0889667	-0.297603	0.087433	1.74042	1.46638	0.368312	2.00855	-0.825931	-0.444989	0.687787	1.59922	0.615526	0.398849	0.400028	0.745194	0.772732	1.05556	1.15161	1.69799	1.71007	0.601924	2.58744	1.32193	1.39786	0.499748	1.56348	1.74295	0.559012	1.29016	1.44357
NUDCD3	NudC domain containing 3 [Source:HGNC Symbol;Acc:HGNC:22208]	21	+	1255	0.339628	0.350911	0.0112831	0.00736068	0.00577413	0.929123	0.0432305	0.0175926	0.962111	7.18277	7.61947	0.00791189	7.26977	7.26977	7.26977	0.432628	0.456922	0.243861	0.448551	-0.101286	0.196285	0.114471	0.767886	0.352242	0.307935	-0.0206819	0.372167	0.530066	0.260368	0.148858	-0.0827377	-0.0654601	-0.285289	0.348992	-0.561046	0.177371	-0.433567	0.104889	0.00799939	0.351709	-0.0478413	-0.00329275	-0.144893	-0.250167	-0.310249
PAIP2	poly(A) binding protein interacting protein 2 [Source:HGNC Symbol;Acc:HGNC:17970]	23	+	1257	0.292247	1.19517	0.902925	0.0981028	3.64e-11	5.94e-07	0.263949	7.7e-10	2.38e-05	2.73612	43.7985	24.9315	7.40773	7.40773	7.40773	-0.18954	-0.440048	-0.409848	0.739394	0.455231	0.522677	1.10978	-0.990278	0.32513	0.22927	0.70815	0.00690041	0.391725	0.354233	0.471361	0.359533	0.69774	0.872097	0.755932	0.853396	0.210744	1.25466	0.604569	0.846655	0.435499	0.664111	0.524976	0.409288	1.02716	1.26775
CXCR1	C-X-C motif chemokine receptor 1 [Source:HGNC Symbol;Acc:HGNC:6026]	10	-	1262	-1.64288	-1.76765	-0.124769	6.35e-09	1.88e-10	0.632742	1.06e-06	3.47e-09	0.776101	33.7234	40.5875	0.228361	7.34373	7.34373	7.34373	-2.28702	-1.93278	-1.1188	-2.12834	-0.727766	-1.47024	-2.38741	-0.190192	-1.71602	-3.43801	-1.63479	-1.14963	-1.57486	-0.701112	-0.855532	-0.999209	-2.04129	-2.38135	-1.93206	-1.47348	-2.12189	-1.13202	-1.71843	-2.99833	-3.85365	-1.1079	-2.42121	-1.69061	-2.2245	-1.19335
CRLF3	cytokine receptor like factor 3 [Source:HGNC Symbol;Acc:HGNC:17177]	16	-	1268	-0.372875	-0.272405	0.10047	0.00165888	0.0217196	0.396147	0.0141147	0.0532707	0.580477	9.89323	5.26811	0.719991	7.22313	7.22313	7.22313	-0.579115	-0.756719	-0.271405	-0.163823	-0.497506	-0.366184	-1.02411	-0.57023	-0.129248	-0.174192	-0.543875	-0.15972	-0.23941	-0.210044	-0.466773	-0.549325	-0.376724	-1.09681	0.0949405	-0.945756	-0.720174	-1.24978	-1.17686	-0.52078	-0.122241	-0.473201	-0.853011	0.16901	-1.01546	-1.61878
IRF2BP2	NA	25	-	1271	-0.510727	-0.654613	-0.143886	2.98e-05	9.41e-08	0.237613	0.000675119	1.01e-06	0.417876	17.4323	28.4917	1.3947	7.21678	7.21678	7.21678	-0.657005	-0.658361	0.0197535	-0.262016	-1.13377	-0.7275	-1.61627	-0.167437	-0.491439	-0.278063	-0.714932	-0.304707	-0.442071	-0.300229	-0.445833	-0.634988	-0.85176	-1.5251	-0.311053	-1.08361	-0.870756	-1.6891	-1.70865	-1.10854	-0.576809	-0.963664	-1.2082	-0.438852	-1.51	-1.62047
CALCOCO1	calcium binding and coiled-coil domain 1 [Source:HGNC Symbol;Acc:HGNC:29306]	11	-	1275	0.811986	1.71141	0.899428	8.3e-05	1.14e-15	1.97e-05	0.00148941	8.93e-14	0.000404127	15.4888	64.1668	18.2184	7.49272	7.49272	7.49272	0.427653	0.804815	0.377476	0.41855	0.907337	1.26512	2.02394	0.307818	0.543084	1.08293	1.16007	-0.019037	0.407817	0.284392	1.35028	0.71602	1.1282	1.66284	0.771561	0.873299	1.13455	1.47326	1.39704	1.10059	1.45992	1.25447	0.672692	0.205482	1.57687	3.00371
FOXO1	NA	3	-	1279	-0.247739	-0.532955	-0.285215	0.0278301	2.44e-06	0.0113057	0.112302	1.87e-05	0.049641	4.83856	22.2166	6.41661	7.16901	7.16901	7.16901	-0.309023	-0.448569	-0.00599167	0.447131	-0.694679	-0.497939	-1.12673	0.424341	-0.0417139	0.0498021	-0.669095	-0.270839	-0.325551	-0.211342	-0.559969	-0.804605	-0.612765	-0.985511	0.144128	-1.09259	-0.784948	-1.55985	-1.15579	-1.08523	-0.134917	-0.919202	-1.23962	-0.405474	-1.60608	-2.07222
SOS1	SOS Ras/Rac guanine nucleotide exchange factor 1 [Source:HGNC Symbol;Acc:HGNC:11187]	14	+	1281	-0.473509	-0.610228	-0.13672	0.000299086	3.33e-06	0.295039	0.00389702	2.49e-05	0.481412	13.0761	21.6136	1.09648	7.22527	7.22527	7.22527	-0.281323	-0.451804	-0.120996	0.00250598	-0.563254	-0.75767	-1.55628	-0.192273	-0.534186	-0.262904	-0.377096	-0.410676	-1.2015	-0.505582	-0.449534	-0.503275	-0.553009	-1.37041	-0.409714	-0.632422	-0.953734	-1.45358	-1.3847	-1.48724	-0.805644	-0.918776	-1.67354	-0.425347	-1.5479	-1.32325
HIVEP2	human immunodeficiency virus type I enhancer binding protein 2 [Source:HGNC Symbol;Acc:HGNC:4921]	13	+	1282	-0.147543	-0.314517	-0.166974	0.252102	0.0150461	0.193541	0.476244	0.0392517	0.364556	1.31162	5.91106	1.69046	7.17136	7.17136	7.17136	-0.120413	0.0201437	-0.277255	0.628917	-0.684468	-0.346206	-0.88544	0.465742	0.158467	0.346263	-0.516473	-0.233254	-0.539981	-0.0553174	-0.479658	-0.836764	-0.255851	-0.865126	0.369249	-1.23366	-0.448937	-1.35883	-0.866012	-0.970677	0.154764	-0.519201	-1.1743	-0.251632	-1.27238	-1.36758
SCAF8	SR-related CTD associated factor 8 [Source:HGNC Symbol;Acc:HGNC:20959]	13	+	1283	-0.200232	-0.374454	-0.174223	0.0671578	0.000633256	0.111147	0.206359	0.00262847	0.25164	3.35116	11.6756	2.53784	7.20051	7.20051	7.20051	-0.199945	-0.230209	-0.0298874	0.283968	-0.706823	-0.258148	-0.950526	0.340628	0.0165825	-0.0502345	-0.633486	-0.102232	-0.421201	-0.212187	-0.445922	-0.728843	-0.558422	-0.911203	-0.0268964	-1.07511	-0.567745	-1.19316	-0.945604	-1.0054	-0.184615	-0.693256	-1.13368	-0.463703	-1.1859	-1.28866
STAT6	signal transducer and activator of transcription 6 [Source:HGNC Symbol;Acc:HGNC:11368]	11	-	1285	0.310799	0.0541002	-0.256699	0.00679178	0.63716	0.0252146	0.0407311	0.739153	0.0880411	7.32723	0.222475	5.00909	7.19802	7.19802	7.19802	0.29557	0.738937	0.481513	0.477016	-0.515477	0.121398	-0.673391	0.882264	0.570223	0.141035	-0.279052	0.409444	0.577073	0.512301	0.294199	-0.0871475	-0.15977	-0.489567	0.329431	-0.949389	0.0737988	-0.886032	-0.92417	-0.513225	0.0757897	-0.125168	-0.464883	0.0838801	-0.484203	-1.00319
IPCEF1	interaction protein for cytohesin exchange factors 1 [Source:HGNC Symbol;Acc:HGNC:21204]	13	-	1286	-0.557814	-0.756061	-0.198247	9.83e-06	2.13e-09	0.113231	0.000292008	3.22e-08	0.254889	19.5451	35.8535	2.50853	7.21175	7.21175	7.21175	-0.805745	-0.878207	-0.432367	-0.229007	-0.557416	-0.513623	-1.17813	-0.0103505	-0.23696	-0.24305	-0.835857	-0.658912	-1.09116	-0.436988	-0.794202	-1.28186	-1.13174	-1.22732	-0.361392	-1.33956	-1.09068	-1.5368	-1.31075	-1.25453	-0.404628	-0.902104	-1.51738	-0.898041	-1.63416	-1.61382
CBL	Cbl proto-oncogene [Source:HGNC Symbol;Acc:HGNC:1541]	1	+	1287	-0.47886	-1.16679	-0.687925	0.00680616	4.46e-11	8.77e-05	0.0407782	9.29e-10	0.00128566	7.32342	43.4	15.3849	7.20585	7.20585	7.20585	-0.480273	0.0520365	0.0308085	-0.19785	-1.13345	-0.68746	-1.82799	1.32523	-0.0372626	-0.760665	-0.977047	-0.603259	-1.21884	-0.637229	-0.616574	-1.31816	-1.49355	-1.61893	-1.00148	-1.60332	-0.728717	-1.77863	-1.65619	-2.39825	-1.22275	-1.31437	-2.12606	-1.40473	-2.0694	-1.58077
NGRN	NA	29	+	1288	0.400835	1.01276	0.611925	0.0300954	1.04e-07	0.00114346	0.118595	1.1e-06	0.00917554	4.70383	28.3043	10.5795	7.39676	7.39676	7.39676	0.304923	-0.133833	-0.132488	-0.366649	0.723925	0.328868	1.09466	-0.235433	0.977997	-0.00300366	0.486584	0.465636	0.688403	-0.000181257	1.52067	0.41398	0.0525	0.316713	0.00309681	0.352945	0.241353	0.642733	0.76397	1.81613	0.0638139	0.229247	0.987086	0.23912	0.459671	1.69837
PKN2	protein kinase N2 [Source:HGNC Symbol;Acc:HGNC:9406]	20	-	1290	-0.28142	0.253267	0.534688	0.0408139	0.0663168	0.000111384	0.146485	0.132296	0.0015507	4.18372	3.37191	14.9332	7.26797	7.26797	7.26797	-0.280124	-0.614877	-0.343039	-0.0795447	-0.403896	-0.182537	-0.700157	-0.608897	0.0464787	-0.11345	-0.146227	-0.167638	-0.641442	-0.270696	-0.442864	-0.0106877	0.0868973	-0.650656	-0.142017	0.132089	-0.479628	-0.287091	-0.056596	0.135198	-0.371112	-0.228424	-0.190517	0.203066	-0.469472	-0.430221
IFNGR2	interferon gamma receptor 2 (interferon gamma transducer 1) [Source:HGNC Symbol;Acc:HGNC:5440]	2	-	1292	-0.633551	-0.753179	-0.119628	2.51e-05	5.37e-07	0.418913	0.000591453	4.84e-06	0.601661	17.7589	25.1264	0.653362	7.22932	7.22932	7.22932	-0.746357	-1.26441	-0.186467	-1.1002	-0.765716	-0.59311	-1.24252	-0.187875	-0.584558	-0.735179	-1.0467	-0.387028	-0.672182	-0.0741062	-0.109624	-0.384257	-1.36415	-1.36765	-0.91096	-1.22132	-1.14573	-1.04536	-1.77941	-1.35786	-0.910038	-0.915109	-0.984962	-0.684121	-1.35189	-1.68142
LOC103224870	NA	20	-	1293	0.155814	0.768247	0.612433	0.377251	1.83e-05	0.000551085	0.606246	0.000115878	0.00536299	0.77964	18.3634	11.9343	7.30321	7.30321	7.30321	-0.10658	-1.03189	-0.571803	-0.468071	0.130805	0.527478	0.546995	-0.725917	0.457979	0.230325	0.634096	0.788978	1.04461	0.422719	0.141881	0.336952	-0.581515	0.340304	0.102272	0.077156	0.720398	0.42787	0.0365226	0.782314	0.279485	0.761829	1.08974	0.146293	0.537779	-0.0895294
C5H16orf72	ubiquitin specific peptidase 7 [Source:HGNC Symbol;Acc:HGNC:12630]	5	+	1294	-0.649675	-0.769549	-0.119874	5.25e-06	7.05e-08	0.39512	0.000185315	7.75e-07	0.579652	20.7456	29.0498	0.723126	7.22824	7.22824	7.22824	-0.8429	-0.774594	-0.311464	-0.476551	-0.853914	-0.531492	-1.58561	-0.134058	-0.814609	-0.920309	-0.617232	-0.354994	-0.984726	-0.471847	-0.320877	-0.653383	-0.839378	-1.59363	-0.622095	-0.795204	-0.917659	-1.34857	-1.61867	-1.91866	-1.30943	-0.845953	-1.47393	-0.665589	-1.41116	-1.43871
PIAS1	calmodulin like 4 [Source:HGNC Symbol;Acc:HGNC:18445]	26	-	1296	-0.535593	-0.439736	0.0958566	1.29e-05	0.00033746	0.432741	0.000355084	0.00151578	0.614834	19.0233	12.8501	0.615455	7.21333	7.21333	7.21333	-0.494142	-0.842354	-0.287547	-0.21326	-0.938245	-0.481953	-1.2439	-0.445378	-0.665583	-0.296188	-0.674609	-0.386382	-0.764092	-0.342827	-0.49903	-0.424456	-0.519943	-1.19564	-0.201127	-0.769695	-0.799436	-1.07486	-1.23013	-1.09173	-0.613066	-0.738996	-1.26781	-0.197752	-1.21055	-1.51935
AP1G1	PH domain and leucine rich repeat protein phosphatase 2 [Source:HGNC Symbol;Acc:HGNC:29149]	5	-	1298	-0.331871	-0.508474	-0.176602	0.0055594	2.16e-05	0.137952	0.0353169	0.000134236	0.290905	7.68785	18.0431	2.20065	7.20088	7.20088	7.20088	-0.399806	-0.313447	-0.0126652	0.188568	-0.661154	-0.436987	-1.09919	0.0680686	-0.336197	-0.25627	-0.575241	-0.539638	-0.50037	-0.241424	-0.391356	-0.8379	-0.594529	-1.06566	-0.0312922	-1.0946	-0.858586	-1.24247	-1.18456	-1.31131	-0.540919	-0.681248	-1.39911	-0.315036	-1.30032	-1.34541
HTT	Myb/SANT DNA binding domain containing 1 [Source:HGNC Symbol;Acc:HGNC:33741]	27	-	1300	0.210782	-0.215996	-0.426778	0.148204	0.136312	0.00351901	0.343587	0.233876	0.0210434	2.09064	2.2191	8.5167	7.15086	7.15086	7.15086	-0.0420995	1.07726	0.560054	0.619786	-0.757273	-0.273227	-1.03656	1.70204	0.844146	0.196931	-0.552795	0.0202944	-0.0813739	0.164721	-0.177125	-0.672814	-0.48859	-0.771927	0.22581	-0.900838	0.25412	-1.18452	-1.15993	-0.831634	-0.235575	-0.540469	-0.878206	-0.490048	-0.918781	-1.09393
LOC103238971	NA	11	-	1301	0.358699	2.11189	1.75319	0.160702	4.18e-15	6.98e-11	0.361067	2.69e-13	1.39e-08	1.96761	61.6124	42.5238	7.44433	7.44433	7.44433	0.159153	0.391855	0.896853	0.524927	0.920722	-0.256282	1.56473	-1.70688	-0.313	0.246922	2.24754	0.554051	-0.72664	-0.668329	0.769293	1.69384	1.75374	1.22929	0.977759	2.79283	1.0073	2.20635	1.96025	1.57568	1.02665	1.48986	1.19123	1.84523	1.72284	2.19098
HERC2	non imprinted in Prader-Willi/Angelman syndrome 1 [Source:HGNC Symbol;Acc:HGNC:17043]	26	+	1304	0.258318	-0.107258	-0.365577	0.0528817	0.420806	0.00615828	0.175272	0.550406	0.0318846	3.74765	0.648062	7.5034	7.16117	7.16117	7.16117	0.117775	0.842157	0.484644	0.518251	-0.456072	0.204573	-0.89908	1.39972	0.837875	0.0955909	-0.431052	0.228863	-0.0630255	0.311911	0.0403074	-0.649512	-0.516656	-0.807706	0.210174	-0.845923	0.229427	-0.961024	-0.681951	-0.908507	-0.189446	-0.349395	-0.670789	-0.265401	-0.734498	-0.823156
RPL12	NA	12	+	1306	-0.0727239	0.52293	0.595654	0.627997	0.000546367	7.79e-05	0.799839	0.00231758	0.00117145	0.234786	11.9504	15.6087	7.26358	7.26358	7.26358	-0.393874	-0.845293	-0.325125	-0.949851	0.0731481	-0.0183828	0.316742	-1.2397	0.579435	0.177788	0.334693	0.371511	0.509793	-0.148054	0.0303606	0.049115	-0.162382	0.0929938	-0.292945	-0.0066556	-0.0783715	0.24252	-0.721519	0.649535	0.213651	0.734358	1.0043	0.414365	-0.029513	-0.605427
FAM126B	family with sequence similarity 126 member B [Source:HGNC Symbol;Acc:HGNC:28593]	10	-	1307	-0.868966	-1.02598	-0.157011	4.74e-09	4.61e-12	0.280546	8.38e-07	1.19e-10	0.46649	34.2947	47.8456	1.16445	7.20284	7.20284	7.20284	-1.00663	-0.922935	-0.485084	-0.775051	-0.899117	-0.675629	-1.88278	-0.295667	-1.05028	-0.868994	-1.0698	-0.771543	-1.22652	-0.714526	-0.587837	-0.904201	-1.05954	-1.59738	-0.764534	-1.23043	-1.44044	-1.87529	-1.5954	-1.82405	-1.32409	-1.01323	-1.74695	-0.893403	-1.95686	-1.93597
SRPK2	SRSF protein kinase 2 [Source:HGNC Symbol;Acc:HGNC:11306]	21	-	1308	-0.425633	-0.507698	-0.0820648	0.000565529	3.76e-05	0.503484	0.00627165	0.000219746	0.674128	11.8862	16.9905	0.447585	7.19549	7.19549	7.19549	-0.580991	-0.483326	-0.150514	-0.405702	-0.547496	-0.311776	-1.47623	0.25546	-0.424158	-0.609565	-0.56492	-0.381458	-0.812187	-0.104208	-0.35182	-0.759839	-0.514665	-1.08602	-0.544835	-0.94645	-0.770751	-1.40738	-0.976395	-1.43984	-0.721335	-0.531417	-1.48929	-0.392536	-1.04604	-1.12887
MYL12B	myosin light chain 12B [Source:HGNC Symbol;Acc:HGNC:29827]	18	+	1309	0.11323	0.70754	0.59431	0.438068	1.62e-06	5.27e-05	0.659786	1.31e-05	0.00086916	0.601337	22.9976	16.3502	7.25894	7.25894	7.25894	0.0242883	-0.283606	-0.430954	-0.226243	0.192475	0.47452	0.00314347	-0.822582	0.810797	0.176368	0.112415	0.476677	0.354053	0.0589439	0.225421	0.778235	0.341663	0.0995667	-0.078204	0.422209	0.0951996	0.249932	-0.0838344	0.721645	0.33012	0.277152	0.441434	0.451324	0.223972	-0.1399
MEF2C	NA	4	-	1310	-0.10876	-0.367067	-0.258307	0.458677	0.012929	0.0764254	0.675481	0.0346294	0.19386	0.549121	6.1788	3.13933	7.12534	7.12534	7.12534	-0.0892705	-0.214182	0.523302	0.501226	-0.599749	-0.33263	-1.20761	-0.25281	0.261649	0.182462	-0.714142	0.0568281	0.1024	-0.0774079	0.140349	-0.490915	-0.309885	-0.892657	0.185393	-0.806254	-0.935685	-1.35587	-1.3471	-0.719682	0.130191	-0.80496	-1.35051	0.204318	-1.36328	-1.68404
ZFYVE16	NA	4	+	1311	-0.672384	-0.636212	0.0361719	2.44e-05	6.5e-05	0.817279	0.000579067	0.000356734	0.896981	17.8112	15.9522	0.0533822	7.21494	7.21494	7.21494	-0.581531	-1.20585	-0.408823	-0.584277	-0.905194	-0.669375	-1.50334	-0.530467	-0.714364	-0.573497	-0.518287	-0.184392	-0.870784	-0.570146	-0.370556	-0.207504	-0.699961	-1.40777	-0.499853	-0.74484	-1.30576	-1.44698	-1.6678	-1.40638	-0.875844	-0.60533	-1.22212	-0.22373	-1.42755	-1.67471
LPAR6	NA	3	-	1313	-0.377463	0.142029	0.519491	0.0114485	0.33997	0.000485177	0.0595877	0.469094	0.00485773	6.39433	0.910545	12.1718	7.18266	7.18266	7.18266	-0.555078	-0.987515	-0.94594	-0.383564	-0.224262	-0.589682	-0.603418	-1.01552	0.361376	0.0509608	-0.0978103	-0.163864	-0.557413	-0.174504	-0.361265	0.0186869	0.253175	-1.1504	0.0200261	0.00473578	-0.433837	-1.10123	-0.78402	0.314466	0.233134	0.0788704	-0.117989	0.608811	-0.64643	-1.41841
CASP3	caspase 3 [Source:HGNC Symbol;Acc:HGNC:1504]	7	-	1314	-0.456068	-0.23134	0.224728	0.00755224	0.172694	0.181058	0.0439018	0.281268	0.348531	7.13669	1.8594	1.78891	7.23249	7.23249	7.23249	-0.677866	-0.477153	-0.555306	-0.411415	-0.189187	-0.0902704	-1.33035	-0.439876	-0.290203	-1.01403	-0.249349	-0.186115	-0.493059	-0.307234	-0.292544	-0.324166	-0.0984264	-0.893215	-0.790588	-0.441992	-0.799886	-0.292321	-0.533943	-0.976081	-1.07617	-0.277574	-0.917315	0.0291805	-0.829065	-0.963544
VAV1	SH2 domain containing 3A [Source:HGNC Symbol;Acc:HGNC:16885]	6	+	1315	-0.166841	-0.408775	-0.241934	0.270467	0.00693385	0.105816	0.499171	0.0204869	0.243064	1.21438	7.29003	2.61562	7.18059	7.18059	7.18059	-0.251633	0.189616	0.250507	-0.0976734	-0.881863	-0.331727	-1.42109	0.57694	0.253322	-0.435928	-0.900623	0.238435	0.294518	-0.0772326	-0.213774	-0.250794	-0.59542	-0.849737	-0.29843	-1.29429	-0.235499	-1.35422	-1.3876	-0.728662	-0.664063	-0.405367	-0.713114	-0.424427	-1.22459	-1.59673
LOC103221969	NA	17	+	1317	0.462955	0.999066	0.536111	0.00542445	3.32e-09	0.001314	0.0346379	4.81e-08	0.0101488	7.7322	34.9839	10.3228	7.31895	7.31895	7.31895	0.379948	0.413162	0.0923326	0.333961	0.735819	0.73017	1.44892	-0.460653	-0.138417	0.505451	0.536576	0.530094	0.443175	0.399356	0.452465	0.407559	0.644028	0.270072	0.558324	0.374307	0.782133	1.44532	0.382685	0.717699	0.4028	0.668243	0.679132	0.263025	0.431112	0.393738
KBTBD2	kelch repeat and BTB domain containing 2 [Source:HGNC Symbol;Acc:HGNC:21751]	21	+	1318	-0.512798	-0.538234	-0.0254369	6.51e-05	2.71e-05	0.841853	0.00123796	0.000164508	0.911453	15.9485	17.6137	0.0398097	7.18863	7.18863	7.18863	-0.491558	-0.78999	-0.227498	-0.172521	-0.800007	-0.413328	-1.16628	-0.385408	-0.635722	-0.343496	-0.587811	-0.43863	-0.735551	-0.364296	-0.654825	-0.73021	-0.486652	-1.27586	-0.246703	-0.946196	-1.08342	-1.2998	-1.23086	-1.15853	-0.53322	-0.676832	-1.27615	-0.272655	-1.36168	-1.67869
[truncated: 8,231 more rows]
[truncated: 150 more columns]
